# Supplementary material for: Targeted genetic screening in mice through haploid embryonic stem cells identifies critical genes in bone development
Source: PLoS Biol. 2019 Jul 2;17(7):e3000350. doi: 10.1371/journal.pbio.3000350 (PMC6629148; doi:10.1371/journal.pbio.3000350)
Supplement: S1 Table — SC mice carrying targeted gene homozygous or biallelic mutation with >2 types of alleles detected are labeled in blue; SC mice carrying targeted gene homozygous or biallelic mutation with ≤2 types of alleles detected are labeled in red; SC mice carrying targeted gene homozygous or biallelic mutation without in-frame indels detected are in bold. Cas9, CRISPR-associated protein 9; DKO-AG-haESC, double knockout androgenetic haploid embryonic stem cell; SC, semi-cloned; sgRNA, single guide RNA. (XLSX) [file pbio.3000350.s007.xlsx]

## Sheet: Table S1
S1 Table. Genotype and phenotype analysis of SC mice generated from DKO-AG-haESCs carrying constitutively expressed Cas9 and sgRNA targeting Runx2.
	NO.	Mutation Status	TIDE analysis						Percentage of alleles with frameshift mutation	Percentage of alleles with in-frame mutation	Percentage of wild-type allele	Chimerism	Score
			Allele1 (%)	Allele2 (%)	Allele3 (%)	Allele4 (%)	Allele5 (%)	Allele6 (%)					Total	Size	Calcification	Skull	Vertebral Bone	Long Bone
Runx2-sg1	R33	Biallelic mutation	-20bp (7.4)	-13bp (5.1)	-5bp (15.6)	-1bp (46.6)	0 (17.4)	-	0.744	-	0.174	Chimeric	4	0	1	1	1	1
	R30	Biallelic mutation	-20bp (46.8)	-16bp (11.8)	-12bp (27.7)	-11bp (4)	-	-	0.626	0.277	-	Chimeric	4	1	1	1	0	1
	R40	Biallelic mutation	-12bp (53.4)	0 (25)	+1bp (16.7)	-	-	-	0.167	0.784	-	Chimeric	3	0	0	1	1	1
	R39	Monoallelic mutation	0 (60.7)	+2bp (36.1)	-	-	-	-	0.361	-	0.607	-	3	0	1	1	1	0
	R28	Monoallelic mutation	0 (65.4)	+1bp (5.4)	-	-	-	-	0.054	-	0.654	ND	2	0	0	1	1	0
	R41	Monoallelic mutation	0 (67.8)	-	-	-	-	-	ND	ND	0.678	ND	2	1	0	1	0	0
	R27	Monoallelic mutation	-4bp (9.3)	-3bp (2.5)	-2bp (19.2)	0 (67.1)	-	-	0.285	0.025	0.671	Chimeric	2	0	1	1	0	0
	R29	Monoallelic mutation	-1 (20.2)	0 (78.6)	-	-	-	-	0.202	-	0.786	-	1	0	0	1	0	0
	R31	Wild-type	-	-	-	-	-	-	-	-	-	-	0	0	0	0	0	0
	R32	Wild-type	-	-	-	-	-	-	-	-	-	-	0	0	0	0	0	0
	R34	Wild-type	-	-	-	-	-	-	-	-	-	-	0	0	0	0	0	0
	R35	Wild-type	-	-	-	-	-	-	-	-	-	-	0	0	0	0	0	0
	R36	Wild-type	-	-	-	-	-	-	-	-	-	-	0	0	0	0	0	0
	R37	Wild-type	-	-	-	-	-	-	-	-	-	-	0	0	0	0	0	0
	R38	Wild-type	-	-	-	-	-	-	-	-	-	-	0	0	0	0	0	0
Runx2-sg2	R57	Homozygous mutation	+1bp (99.0)	-	-	-	-	-	0.99	-	-	-	5	1	1	1	1	1
	R24	Biallelic mutation	-5bp (7)	+1(90.7)	-	-	-	-	0.977	-	-	-	5	1	1	1	1	1
	R54	Homozygous mutation	+1bp (97.6)	-	-	-	-	-	0.976	-	-	-	5	1	1	1	1	1
	R48	Homozygous mutation	-5bp (97.4)	-	-	-	-	-	0.974	-	-	-	5	1	1	1	1	1
	R25	Biallelic mutation	-20bp (55.0)	-5bp (40.5)	-	-	-	-	0.955	-	-	-	5	1	1	1	1	1
	R58	Biallelic mutation	-1bp (35.7)	+1bp (59.0)	-	-	-	-	0.947	-	-	-	5	1	1	1	1	1
	R51	Biallelic mutation	-25bp (46.9)	+1bp (46.2)	-	-	-	-	0.931	-	-	-	5	1	1	1	1	1
	R14	Biallelic mutation	-5bp (61.2)	+1bp (25.7)	-	-	-	-	0.869	-	-	-	5	1	1	1	1	1
	R50	Homozygous mutation	+1bp (86.9)	-	-	-	-	-	0.869	-	-	-	4	1	1	1	1	0
	R49	Biallelic mutation	+2bp (84.4)	-	-	-	-	-	0.844	-	-	-	5	1	1	1	1	1
	R15	Biallelic mutation	-4bp (61.3)	-1bp (18.9)	-	-	-	-	0.802	-	-	-	4	0	1	1	1	1
	R26	Biallelic mutation	-9bp (3.6)	-7bp (6.1)	-5bp (35.8)	-3bp (4.2)	-2bp (3.6)	+1bp (34)	0.795	0.078	-	Chimeric	5	1	1	1	1	1
	R17	Biallelic mutation	-31bp (10.3)	-20bp (3.7)	-6bp (9.3)	-5bp (11.6)	-3bp (11.2)	+1bp (34.6)	0.602	0.215	-	Chimeric	5	1	1	1	1	1
	R19	Biallelic mutation	-8bp (8.4)	-5bp (22.5)	-3bp (4.8)	-1bp (7.9)	0 (24.5)	+1bp (20.0)	0.588	0.048	0.245	Chimeric	4	1	1	1	0	1
	R53	Biallelic mutation	-27bp (19.7)	-18bp (3.4)	-5bp (6.8)	0 (8.3)	+1bp (58.5)	-	0.653	0.231	0.083	Chimeric	4	1	0	1	1	1
	R18	Biallelic mutation	-3bp (34.4)	+1bp (62.6)	-	-	-	-	0.626	0.344	-	-	4	1	0	1	1	1
	R56	Biallelic mutation	-3bp (39.8)	+1bp (37.0)	-	-	-	-	0.37	0.398	-	-	3	0	1	1	1	0
	R20	Biallelic mutation	-9bp (43.0)	-3bp (13.2)	-1bp (23.8)	+1bp (5.3)	-	-	0.291	0.562	-	Chimeric	3	0	0	1	1	1
	R16	Biallelic mutation	-4bp (29.7)	-3bp (66.6)	-	-	-	-	0.297	0.666	-	-	3	1	0	1	0	1
	R22	Biallelic mutation	-30bp (67.2)	-5bp (25.8)	-	-	-	-	0.258	0.672	-	-	1	0	0	0	1	0
	R23	Biallelic mutation	-5bp (15.7)	-3bp (70.9)	-1bp (9.2)	+1bp (2.7)	-	-	0.276	0.709	-	Chimeric	1	0	0	1	0	0
	R52	Biallelic mutation	-24bp (57.5)	-3bp (14.6)	+1bp (21.0)	-	-	-	0.21	0.721	-	Chimeric	3	1	1	0	0	1
	R21	Monoallelic mutation	-5bp (4.1)	-3bp (2.9)	0 (77.4)	+1bp (11.6)	-	-	0.157	0.029	0.774	Chimeric	0	0	0	0	0	0
Runx2-sg3	R8	Homozygous mutation	-5bp (97.2)	-	-	-	-	-	0.972	-	-	-	5	1	1	1	1	1
	R9	Homozygous mutation	-5bp (96.7)	-	-	-	-	-	0.967	-	-	-	5	1	1	1	1	1
	R6	Homozygous mutation	-5bp (96.2)	-	-	-	-	-	0.962	-	-	-	5	1	1	1	1	1
	R1	Biallelic mutation	-8bp (66.0)	-5bp (16.3)	-4bp (9.7)	-2bp (3.8)	-	-	0.958	-	-	Chimeric	5	1	1	1	1	1
	R2	Biallelic mutation	-8bp (3.3)	-5bp (30.8)	-1bp (56.7)	-	-	-	0.908	-	-	Chimeric	5	1	1	1	1	1
	R3	Biallelic mutation	-8bp (7.9)	-5bp (80.0)	0 (6.8)	-	-	-	0.879	-	0.068	Chimeric	5	1	1	1	1	1
	R13	Biallelic mutation	-8bp (39.4)	-5bp (36.9)	0 (12.3)	-	-	-	0.763	-	0.123	Chimeric	5	1	1	1	1	1
	R12	Biallelic mutation	-9bp (4.7)	-8bp (8.4)	-5bp (71.2)	0 (8.9)	-	-	0.796	0.047	0.089	Chimeric	5	1	1	1	1	1
	R5	Biallelic mutation	-9bp (19.3)	-5bp (76.0)	-	-	-	-	0.76	0.193	-	-	5	1	1	1	1	1
	R10	Biallelic mutation	-21bp (58.4)	-5bp (29.7)	-	-	-	-	0.297	0.584	-	-	4	1	1	1	0	1
	R11	Monoallelic mutation	-5bp (16.4)	0 (73.5)	-	-	-	-	0.164	-	0.735	-	2	0	0	1	0	1
	R4	Wild-type	-	-	-	-	-	-	-	-	-	-	0	0	0	0	0	0
	R7	Wild-type	-	-	-	-	-	-	-	-	-	-	0	0	0	0	0	0
