# Supplementary material for: Targeted genetic screening in mice through haploid embryonic stem cells identifies critical genes in bone development
Source: PLoS Biol. 2019 Jul 2;17(7):e3000350. doi: 10.1371/journal.pbio.3000350 (PMC6629148; doi:10.1371/journal.pbio.3000350)
Supplement: S2 Table — BD, bone development related. (XLSX) [file pbio.3000350.s008.xlsx]

## Sheet: Gene expression analysis
S2 Table. Information on gene expression and protein subcellular localization of 72 genes in BD Library
Gene	Aebp1		Aldh1a3			Angptl1		Apod		Aspn		Atoh8	Clec11a	Clec5a	Comp	Cpz	Creb3l1	Dapk2	Dio2			Dpt	Edil3		Emr1	Eya2	Fhl2	Fmod						Foxs1	Glis2		Gpha2	Gpnmb		Gpx3	Greb1		Gulp1			Hic1	Hp	Ifi44l
Probeset	1422514_at	1450637_a_at	1417642_at	1427395_a_at	1448789_at	1421421_at	1455224_at	1416371_at	1444564_at	1416652_at	1448421_s_at	1426418_at	1418796_at	1421366_at	1419527_at	1426251_at	1419295_at	1451453_at	1418937_at	1418938_at	1426081_a_at	1418511_at	1425622_at	1433474_at	1451161_a_at	1424127_at	1419184_a_at	1415939_at	1437324_x_at	1437685_x_at	1437718_x_at	1438966_x_at	1456084_x_at	1437820_at	1416598_at	1416599_at	1421497_at	1439345_at	1448303_at	1449106_at	1419593_at	1439568_at	1432092_a_at	1434423_at	1453771_at	1449226_at	1448881_at	1421596_s_at	1425917_at
3T3-L1.1	655.288	664.847	6.184	5.444	4.742	4.636	4.636	1079.72	4.636	1445.48	566.794	72.776	5.315	4.654	6.295	4.669	287.218	4.764	5.387	4.636	5.319	630.484	4.636	7.961	7.577	4.636	1003.81	22.03	4.807	7.832	8.989	9.411	86.693	80.593	547.587	26.289	4.636	4.707	39.507	8.006	4.636	4.636	167.761	1066.8	941.07	59.812	163.366	4.636	4.636
3T3-L1.2	767.776	712.234	10.386	4.694	4.742	4.636	4.636	987.375	4.797	1506.31	553.671	90.422	5.315	4.636	7.515	5.151	213.681	4.764	5.027	5.052	5.319	627.776	4.636	7.132	7.363	4.636	671.641	20.541	4.807	7.832	15.815	9.411	91.857	37.632	543.617	29.912	4.636	4.636	44.019	8.006	4.636	4.636	197.955	1303.36	1086.2	28.879	169.195	4.636	4.636
B-cells_GL7_negative_KLH.1	14.546	29.132	8.439	4.694	4.742	4.636	4.636	11.131	4.636	4.636	7.134	4.636	4.885	4.653	7.207	4.669	6.563	4.764	4.636	4.636	5.319	4.74	4.636	7.132	28.093	4.636	17.502	13.876	4.807	4.636	4.636	4.636	5.373	4.636	10.363	10.557	4.636	4.636	8.514	13.392	4.636	4.636	5.161	4.636	11.727	8.618	9.377	4.636	4.636
B-cells_GL7_negative_KLH.2	27.825	29.132	8.439	4.694	4.742	4.636	4.636	13.63	4.636	4.936	6.182	4.636	4.885	4.636	7.671	4.669	7.228	4.764	5.027	4.636	7.914	4.998	4.636	7.132	43.613	4.636	12.942	9.348	4.807	5.227	4.636	9.411	5.523	6.076	9.01	10.305	4.636	4.636	7.182	8.006	4.636	4.636	7.524	5.401	16.038	6.836	9.377	4.636	4.636
B-cells_GL7_positive_Alum.1	48.208	29.132	8.439	5.657	4.742	4.636	4.636	34.378	4.636	4.636	4.636	4.636	4.873	4.636	9.282	4.669	6.563	4.764	4.744	4.636	5.355	4.718	4.636	7.132	77.038	4.636	8.04	13.663	4.807	5.087	4.636	4.636	8.119	4.636	9.01	10.305	4.636	4.636	5.357	6.932	4.636	4.636	5.115	5.401	11.727	8.784	11.585	4.636	4.636
B-cells_GL7_positive_Alum.2	28.418	77.241	11.574	4.694	4.742	4.636	4.636	16.961	4.636	4.936	5.29	4.636	5.315	4.653	7.207	4.669	10.907	4.764	5.095	4.636	6.58	7.494	4.636	7.132	40.525	4.636	17.502	13.876	4.807	5.78	4.636	5.048	7.315	4.636	9.01	10.305	4.636	4.636	6.521	8.228	4.636	4.636	5.115	5.07	8.059	6.932	8.617	4.636	4.636
B-cells_GL7_positive_KLH.1	40.104	29.132	8.439	4.694	4.742	4.636	4.636	13.829	4.636	4.936	5.958	4.636	5.315	4.653	7.515	4.669	6.475	4.764	4.744	4.636	5.52	6.718	4.636	4.854	70.878	4.636	15.184	11.933	4.807	5.633	5.104	4.636	5.373	4.636	11.353	10.305	4.636	4.636	9.146	6.932	4.636	4.636	6.124	4.636	8.595	8.784	9.377	4.636	4.636
B-cells_GL7_positive_KLH.2	58.334	29.132	9.873	4.694	4.742	4.636	6.326	12.979	4.636	4.636	6.182	4.636	6.159	6.024	7.515	4.669	6.563	4.764	5.027	4.636	5.319	6.034	4.636	6.057	81.514	4.636	7.657	13.876	4.807	7.832	4.636	4.636	9.645	4.636	9.01	10.305	4.636	4.636	6.484	6.932	4.636	4.636	5.161	4.636	22.335	6.836	11.585	4.636	4.636
B-cells_GL7_negative_Alum.1	28.82	29.132	8.439	4.694	4.742	4.636	4.636	140.542	4.636	4.936	5.958	4.636	5.655	4.636	7.515	4.669	6.052	4.764	5.027	4.636	5.319	4.74	4.636	5.141	68.064	4.636	13.749	15.785	4.807	4.636	5.776	9.411	7.409	4.636	9.01	10.305	4.636	4.636	6.08	7.126	4.636	4.636	4.996	4.636	10.388	6.566	9.377	4.636	4.636
B-cells_GL7_negative_Alum.2	81.266	29.132	9.832	4.694	4.742	4.636	4.636	16.961	4.636	4.636	5.958	4.636	5.315	4.636	7.515	4.636	12.186	4.764	4.744	4.636	5.925	4.74	4.636	7.132	49.436	4.636	13.91	11.09	4.807	5.778	4.636	6.138	5.523	4.636	9.01	10.305	4.636	4.636	7.365	7.886	4.636	4.636	6.055	5.129	11.727	6.836	9.377	4.636	4.636
B-cells_marginal_zone.1	25.028	29.132	8.439	4.694	4.742	4.636	4.636	11.924	4.636	4.636	6.182	4.636	4.885	4.654	8.89	4.669	13.131	4.764	4.804	4.881	5.674	12.647	4.99	7.132	57.641	4.636	22.775	15.785	4.807	6.609	5.748	9.411	7.409	4.636	12.664	10.305	4.636	4.636	15.064	8.006	4.636	4.636	5.493	6.134	11.727	6.836	15.759	4.636	4.636
B-cells_marginal_zone.2	53.053	29.132	8.439	4.694	4.636	4.636	4.636	13.511	4.636	4.636	4.973	4.636	4.873	4.654	17.335	4.669	19.453	4.764	5.387	4.636	5.319	7.47	4.636	7.132	66.471	4.636	41.803	14.321	4.807	5.087	4.636	9.411	6.937	4.636	15.366	10.305	4.636	4.636	12.135	8.006	4.636	4.636	5.115	13.406	18.655	8.784	15.759	4.636	4.636
Baf3.1	19.247	27.718	8.439	4.694	4.636	4.636	4.636	13.829	6.05	4.636	7.134	4.636	20.313	4.636	17.377	4.669	5.913	4.872	5.006	4.636	5.319	4.706	4.636	7.132	2484.8	4.636	7.852	15.785	4.807	7.832	5.776	5.033	6.937	4.636	62.342	11.547	4.636	4.636	6.521	8.5	4.636	4.636	5.556	5.401	7.745	8.618	24.832	4.636	4.636
Baf3.2	21.592	20.958	8.439	4.694	4.742	4.636	4.636	12.979	4.636	4.636	7.134	4.636	10.263	4.653	20.985	7.244	6.052	4.764	5.387	4.636	5.319	4.718	4.636	5.141	2587.62	4.636	7.657	15.785	4.807	7.832	5.776	9.411	8.399	4.636	64.08	10.305	4.636	4.636	6.521	12.015	4.636	4.636	5.161	5.401	7.745	6.836	13.009	4.636	4.636
C2C12.1	598.261	484.207	20.599	5.158	4.636	4.636	4.636	8.549	6.149	4.936	7.134	11.88	4.873	4.654	7.568	5.369	162.309	5.862	11.22	4.636	7.187	4.718	27.232	65.996	7.165	4.636	804.094	13.876	4.807	7.832	5.776	7.068	12.189	199.372	339.036	10.305	4.636	4.636	22.788	138.419	4.636	5.724	16.308	78.408	82.674	6.836	15.759	4.636	4.636
C2C12.2	795.129	570.18	23.33	7.578	4.742	4.636	4.636	12.979	4.636	6.17	6.182	15.692	4.873	4.636	6.295	4.837	297.476	4.942	29.688	5.462	17.063	4.718	40.704	176.971	7.363	4.636	995.467	10.614	4.807	7.832	5.776	5.153	7.409	231.809	422.189	31.638	4.636	4.636	22.342	183.243	4.636	11.901	23.088	176.433	119.827	11.602	11.585	4.636	4.636
C3H_10T1_2.1	2700.02	1964.56	13.729	4.694	4.742	5.44	166.383	1033.98	14.971	13600.6	6814.21	63.176	38.867	4.636	18.869	4.669	110.601	4.764	4.804	4.636	5.319	4.74	180.664	439.081	22.511	4.636	293.262	27.926	4.807	8.331	5.776	11.971	70.149	4.636	940.295	84.694	4.636	4.636	6.521	14.646	4.636	4.636	300.169	2591.88	1543.54	8.784	58.2	4.636	4.636
C3H_10T1_2.2	2949.99	2453.67	8.751	4.694	5.016	6.085	155.834	960.088	11.881	12744.9	4391.96	55.317	42.779	4.636	9.387	4.669	92.921	4.764	4.804	4.636	5.319	4.636	106.314	426.81	6.146	4.636	410.866	53.843	5.704	7.832	5.776	9.411	93.237	4.636	968.21	35.898	4.636	4.636	10.177	8.006	4.636	4.636	313.64	2299.8	1362.7	6.836	98.522	4.636	4.636
MEF.1	2464.47	1644.52	8.439	4.694	18.678	4.636	4.636	12.979	4.636	940.975	651.424	4.636	4.885	4.654	7.207	18.527	613.235	4.764	4.804	4.636	5.319	5.905	64.258	423.83	17.219	5.651	1889.36	35.645	4.807	7.832	5.776	9.411	35.512	33.314	482.914	53.209	4.636	4.636	98.657	531.076	4.636	4.636	257.956	3341.18	1508.61	169.141	11.585	4.636	4.636
NK_cells.1	43.23	29.132	12.24	4.694	4.636	4.636	4.636	13.829	4.636	4.936	5.958	4.636	4.885	4.654	7.207	4.669	16.112	171.783	5.387	4.636	8.102	4.74	4.636	9.891	98.564	11.502	144.767	17.153	4.807	5.087	5.776	9.411	5.523	5.859	9.01	10.305	4.636	4.636	11.303	10.239	4.636	4.636	5.161	19.503	13.956	18.424	192.19	7.962	4.636
NK_cells.2	14.546	22.631	8.439	4.694	4.636	4.636	4.636	22.871	4.636	4.936	5.958	4.636	4.873	4.654	7.515	4.669	13.131	202.064	4.744	4.636	5.319	4.718	4.636	6.446	121.079	4.636	155.03	14.778	4.807	5.129	4.636	9.411	6.937	4.636	13.235	10.305	4.636	4.636	8.212	8.006	4.636	4.636	6.409	4.636	11.724	8.618	49.104	4.636	4.636
RAW_264_7.1	4.636	29.82	8.439	4.694	4.636	4.636	4.636	13.829	4.636	4.636	8.158	4.636	6.347	2096.09	7.515	4.669	5.19	4.764	5.293	4.636	5.319	4.706	17.52	93.632	1909.93	4.636	17.502	17.995	4.636	7.832	5.776	9.411	7.42	4.636	5.005	10.305	4.636	216.61	10240	13.392	4.636	4.636	6.427	5.271	7.745	8.784	11.585	3971.98	4102.11
RAW_264_7.2	5.227	22.008	9.293	4.694	4.636	4.636	4.636	14.288	6.712	4.636	6.182	4.636	6.832	2656.21	10.714	4.669	4.97	4.764	5.152	4.636	5.319	6.718	73.551	91.477	1796.96	4.636	10.547	15.785	4.636	7.832	6.807	9.411	7.409	4.636	10.365	10.305	4.636	250.693	11171.4	10.476	4.636	4.636	4.996	6.508	9.729	8.784	12.987	3804.82	3703.72
T-cells_CD4+.1	22.062	32.22	8.439	4.694	4.742	4.636	4.636	8.549	4.636	4.636	5.33	4.636	5.315	4.653	12.413	4.669	6.052	4.764	5.627	4.636	5.319	6.718	4.636	7.132	29.887	8.015	14.426	15.785	4.807	4.636	4.636	4.636	6.937	4.636	8.655	10.305	4.636	4.636	13.579	6.932	4.636	4.636	5.115	5.401	13.956	8.784	11.585	4.636	4.636
T-cells_CD4+.2	30.434	50.852	8.439	4.694	4.742	4.636	5.535	8.549	4.636	4.636	4.636	4.636	5.315	4.636	8.399	4.669	6.563	4.764	5.387	4.636	12.485	4.718	4.636	5.141	26.234	22.406	13.654	15.785	4.807	7.272	5.776	4.636	5.523	4.636	12.664	10.305	4.636	4.636	14.385	8.038	4.636	4.636	5.161	5.271	11.727	8.784	11.832	4.636	4.636
T-cells_CD8+.1	47.384	29.132	8.439	4.694	4.742	4.636	4.636	13.829	4.636	4.636	7.134	4.636	4.873	4.636	8.638	4.669	6.052	4.912	4.804	5.533	5.319	4.74	4.636	6.062	20.22	18.651	37.465	15.785	4.807	5.928	5.391	6.1	5.523	4.636	12.664	11.689	4.636	4.636	9.972	8.006	4.636	4.636	5.161	4.636	11.727	8.618	11.585	4.636	4.636
T-cells_CD8+.2	85.069	43.555	8.632	4.694	4.636	4.636	4.636	13.829	4.636	4.636	6.182	6.12	4.873	4.653	20.347	4.669	7.346	4.764	6.275	4.636	5.319	4.74	4.636	7.132	11.646	13.605	32.423	15.785	4.807	7.832	4.636	9.411	6.937	4.636	5.045	13.513	4.636	4.636	8.956	13.392	4.636	4.636	6.745	5.401	11.727	8.784	11.585	5.308	4.636
T-cells_foxP3+.1	73.98	29.132	8.439	4.694	4.636	4.636	5.531	8.549	4.636	4.636	4.636	4.636	4.873	4.654	17.437	4.669	6.563	4.764	5.387	4.636	5.83	9.55	4.636	27.804	318.332	4.806	17.502	20.215	4.807	6.089	4.636	9.411	6.937	4.722	12.664	10.305	4.636	18.717	698.948	12.848	4.636	4.636	5.161	4.636	12.57	8.618	78.989	4.636	4.636
T-cells_foxP3+.2	55.071	37.761	8.92	4.694	4.742	4.636	4.636	12.979	4.636	4.936	7.134	4.636	5.149	4.914	7.515	4.669	6.563	4.764	5.027	6.079	5.319	4.718	4.636	5.119	98.867	4.636	22.071	15.785	4.807	5.333	4.636	9.411	7.409	4.636	15.899	10.865	4.636	4.636	55.083	6.932	4.636	4.636	5.115	5.251	11.724	8.784	102.518	4.636	4.636
Adipose_brown.1	307.7	389.929	20.253	4.988	54.104	5.232	204.583	664.983	4.764	682.466	312.183	4.636	5.732	4.654	8.075	4.669	76.518	38.494	722.284	85.058	560.209	6588.21	4.636	4.883	240.938	4.636	18.122	34.517	4.807	7.832	5.776	9.411	7.409	4.636	16.66	10.305	4.636	4.636	20.271	28222.1	4.636	4.636	84.999	569.078	642.228	91.367	21047.6	4.636	4.636
Adipose_brown.2	223.299	270.824	10.743	4.821	5.519	7.7	209.636	846.417	7.38	553.739	309.226	4.636	7.181	4.932	12.706	7.266	56.309	14.565	542.293	51.156	445.043	5509.84	4.636	5.141	140.651	4.636	17.502	30.38	4.807	7.832	5.776	9.411	17.063	4.636	16.099	10.305	4.636	4.636	14.101	26454.4	4.636	4.636	44.145	207.712	251.222	10.472	18911.9	4.636	4.636
Adipose_white.1	142.384	222.564	17.263	4.945	134.029	4.636	6.602	2916.04	36.317	319.412	187.338	4.636	68.442	4.654	6.321	5.207	19.294	10.486	4.804	4.636	5.319	2136.75	4.636	5.866	136.588	13.143	45.122	543.625	53.834	107.885	127.209	100.662	2330.19	5.257	29.533	6.342	4.636	4.636	81.759	17893.8	170.868	319.187	43.652	408.557	461.783	8.8	27017.4	4.636	4.636
Adipose_white.2	219.206	199.116	12.763	4.7	97.407	4.636	6.886	3915.23	38.416	253.603	118.527	4.786	98.086	4.77	7.209	4.672	20.496	17.873	5.05	4.636	5.319	2077.08	4.636	4.636	127.897	4.773	32.891	528.533	45.289	133.601	173.206	90.56	2192.16	4.64	84.61	10.505	4.636	4.636	143.309	15924.9	334.839	372.71	22.179	255.193	255.457	11.874	23475.6	4.636	4.636
Adrenal_gland.1	1397.81	1794.67	10.712	4.694	100.518	4.636	4.636	350.023	4.636	41.745	37.196	4.636	7.427	4.654	4.95	4.669	47.67	20.64	115.778	5.135	45.955	225.876	4.636	46.214	48.86	4.636	146.246	59.098	32.19	32.549	34.915	42.995	891.861	4.636	48.682	10.305	12.887	4.636	10.352	6153.9	1670.77	1813.25	4.934	378.714	416.884	17.524	4842.03	4.636	4.636
Adrenal_gland.2	1382.34	1707.62	23.624	4.694	124.393	4.636	5.694	187.184	4.636	31.246	62.511	4.636	12.849	4.653	7.146	4.669	50.644	34.442	160.22	6.097	44.139	269.962	4.809	23.645	64.401	4.636	110.709	130.225	25.656	41.141	40.231	45.123	1012.97	4.636	98.221	10.305	8.283	4.636	8.959	5529.54	1877.55	1999.13	8.094	336.993	303.136	19.95	5043.61	4.636	4.636
Amygdala.1	12.187	27.607	8.439	4.764	4.636	4.636	4.636	1242.93	4.896	4.936	7.134	4.636	5.315	4.866	7.308	4.669	6.052	4.764	210.795	5.39	60.73	5.395	455.585	2706.05	23.71	4.636	154.994	16.862	4.807	7.832	4.994	9.411	35.698	4.636	18.119	10.305	4.636	4.636	5.479	358.485	4.636	11.509	4.814	31.424	23.261	6.582	8.619	4.636	4.636
Amygdala.2	20.909	29.132	8.439	4.694	4.636	4.636	5.231	883.35	5.881	4.955	6.182	4.636	11.507	4.654	6.37	4.669	5.483	4.636	170.839	8.785	73.038	4.718	462.554	2548.92	16.798	4.636	160.337	15.999	4.648	7.832	5.776	9.411	11.317	4.636	17.92	10.305	4.636	4.636	5.357	444.49	4.636	14.39	5.271	45.393	39.472	6.566	9.377	4.636	4.636
Bladder.1	1129.61	1516.05	20.239	4.694	132.564	4.636	4.647	1887.85	5.898	193.538	83.894	5.117	21.192	4.636	7.207	21.261	129.552	8	7.761	4.636	5.641	2878.36	5.486	14.685	172.491	14.722	274.98	231.111	13.18	31.354	26.93	23.912	732.466	4.636	132.866	11.557	4.636	15.6	352.371	4397.26	4.636	4.636	43.329	574.101	422.835	34.125	547.667	4.636	4.636
Bladder.2	815.173	1129.6	12.498	4.694	71.322	4.636	4.636	1136.29	9.085	261.09	198.742	6.13	36.807	4.654	6.295	39.249	230.498	7.725	6.799	4.636	5.319	2406.56	9.074	134.155	122.975	4.74	354.119	310.102	18.793	66.409	85.838	50.112	1199.56	4.645	209.986	12.92	4.636	10.146	422.935	4236.08	4.636	4.636	45.6	585.13	412.957	73.16	385.998	4.636	4.636
Bone.1	67.889	46.22	6.184	4.694	4.92	4.636	6.377	524.806	4.805	658.102	551.775	4.636	92.116	297.33	248.35	26.482	30.832	312.04	28.686	4.636	5.884	125.583	4.636	43.245	283.966	4.723	86.255	199.154	60.402	136.56	102.23	105.773	2017.74	4.636	59.199	10.525	4.636	4.636	9.66	3590.72	4.669	6.602	5.821	78.473	34.251	7.236	12609.5	4.636	5.934
Bone.2	31.032	42.667	6.184	4.694	6.206	4.651	5.148	66.451	4.81	495.482	537.932	4.636	91.013	450.972	122.437	29.198	20.931	331.107	12.349	4.636	5.319	7.358	4.704	39.075	378.325	4.636	64.118	222.553	12.989	59.083	67.866	79.68	1127.49	4.636	26.23	11.184	4.636	4.636	7.884	3698.43	4.636	4.636	5.115	57.191	25.944	6.836	10374.6	4.636	4.636
Bone_marrow.1	9.822	16.194	8.439	4.694	4.742	4.636	4.636	20.206	4.636	4.936	6.182	4.636	5.315	555.952	7.207	4.669	4.97	297.878	10.586	4.636	6.72	5.149	4.636	7.132	415.494	4.636	24.805	15.387	4.807	8.985	5.811	9.411	7.409	4.636	16.589	10.305	4.636	4.636	6.08	1473.49	4.636	4.636	4.814	11.645	6.103	6.836	10955.7	4.636	4.636
Bone_marrow.2	14.413	20.677	8.439	4.694	4.742	4.636	4.636	26.228	4.636	4.936	7.134	4.636	5.315	547.092	7.515	4.669	6.563	305.671	10.93	4.636	5.319	4.706	4.636	6.563	518.312	4.636	39.683	6.311	4.807	7.885	5.776	9.411	4.636	4.636	12.664	10.305	4.636	4.636	8.075	1983.76	4.636	4.636	4.996	16.024	11.727	6.836	12034	4.636	4.636
Cerebellum.1	61.857	65.038	8.495	5.008	4.636	4.636	7.288	7616.37	16.383	4.936	7.176	4.636	4.885	4.653	7.146	4.742	6.563	4.764	88.866	10.23	41.297	4.706	126.634	731.515	17.347	4.636	9.407	128.346	6.605	7.832	7.297	12.086	267.303	4.636	15.366	10.305	4.636	4.636	6.08	19.038	4.636	4.636	4.996	13.228	13.908	8.45	11.585	4.636	4.636
Cerebellum.2	22.972	43.673	8.439	4.694	4.636	4.636	4.668	8635.14	9.336	4.974	7.134	4.636	4.898	4.636	7.515	4.669	6.052	4.764	108.168	4.798	45.379	4.636	67.949	679.485	13.605	4.636	12.732	59.99	5.167	17.235	7.294	13.347	191.453	4.636	35.158	10.344	4.636	4.636	6.099	9533.39	4.636	4.636	5.115	14.605	12.024	6.45	9.377	4.956	4.636
Cerebral_cortex.1	33.88	30.578	8.439	4.694	4.771	4.636	4.636	2429.11	5.356	4.936	5.958	4.636	4.873	4.636	6.642	4.669	6.052	5.387	885.391	39.217	313.063	4.706	366.988	2395.59	19.455	4.636	276.737	23.524	5.929	7.832	7.27	9.411	83.01	4.636	29.5	10.305	4.636	4.636	6.521	18.449	4.636	4.636	5.115	15.077	11.724	6.836	8.204	4.636	4.636
Cerebral_cortex.2	32.09	40.687	8.581	4.694	4.742	4.636	4.636	2904.93	5.286	4.936	5.958	4.636	4.873	4.636	6.278	4.669	4.97	4.764	842.648	51.678	300.792	4.706	322.695	2437.43	19.896	4.636	376.384	28.526	4.807	11.388	6.195	17.517	183.215	4.636	16.66	10.801	4.636	4.636	6.08	13.392	4.636	4.636	5.115	11.586	11.37	7.283	7.909	4.636	4.636
Cerebral_cortex_prefrontal.1	65.336	61.374	15.06	4.694	8.689	4.636	4.636	2628.83	7.502	9.517	17.005	4.636	9.697	4.654	4.639	4.637	6.052	4.764	609.898	30.162	170.764	4.793	192.26	1429.64	19.469	4.636	329.023	169.164	14.703	44.989	43.834	35.501	655.791	4.636	25.24	5.719	4.636	4.636	4.901	293.381	4.636	4.669	4.637	30.68	15.897	8.618	19.79	4.636	4.636
Cerebral_cortex_prefrontal.2	60.482	48.312	9.116	4.862	22.58	4.636	4.732	1801.89	10.581	10.248	7.447	4.636	5.242	4.654	6.68	4.669	5.913	4.764	778.265	25.449	239.609	4.718	246.145	1726.47	23.937	4.636	447.816	123.291	9.285	27.808	22.994	27.774	359.282	4.636	32.142	10.305	4.636	4.636	5.357	44.465	4.636	4.636	4.868	34.146	22.385	6.836	11.585	4.636	4.636
Ciliary_bodies.1	290.567	294.643	9.29	12.044	91.707	4.636	4.636	320.97	4.913	10.44	58.325	4.636	8.072	4.654	15.096	5.175	6.052	4.764	9.121	4.856	5.319	7.45	4.636	107.824	30.706	7.814	9.967	1574.3	1008.79	1816.75	1731.4	548.413	18600.6	4.636	760.939	10.305	4.636	92.02	3199.95	3786.57	16.106	252.095	6.027	2194.31	1566.91	10.384	10.811	4.636	4.636
Ciliary_bodies.2	285.987	342.376	8.439	5.145	107.222	4.636	8.652	285.613	22.806	4.936	60.558	4.636	10.145	4.636	23.854	5.084	6.052	4.764	26.852	4.636	5.319	7.555	4.636	111.727	102.211	6.055	8.232	1341.37	812.548	1434.96	1737.81	526.858	16892.1	4.636	846.269	10.305	4.636	96.83	3020.34	3577.65	28.109	234.031	5.239	2302.69	1738.07	8.784	9.771	4.636	4.636
Common_myeloid_progenitor.1	14.546	36.047	8.439	4.694	4.742	4.636	4.636	12.979	4.636	4.636	7.134	4.636	10.847	4.918	8.577	4.669	6.563	14.992	67.061	4.636	7.922	4.718	4.636	5.945	41.502	5.407	19.412	14.457	4.807	5.442	4.636	7.492	11.557	4.636	39.459	10.305	4.636	4.636	19.768	9.653	4.636	4.636	5.161	42.984	38.659	8.618	485.845	4.636	4.636
Common_myeloid_progenitor.2	71.055	21.12	8.439	4.694	4.742	4.636	4.636	12.979	4.636	4.636	5.958	4.636	5.573	11.91	9.259	4.669	10.984	4.986	77.709	4.636	9.987	4.74	4.636	5.141	35.559	5.234	26.81	9.147	4.807	7.832	4.636	6.263	6.817	4.636	42.39	10.305	4.636	4.636	16.672	8.006	4.636	4.636	5.115	50.947	49.258	8.618	589.862	4.636	4.636
Cornea.1	42.41	74.538	30.433	39.964	1368.04	4.636	18.624	87.022	17.581	4.636	7.134	4.636	5.315	4.653	7.207	4.669	6.382	5.686	5.249	9.034	5.319	732.607	4.636	10.742	45.296	16.087	6.736	44.156	72.407	127.383	121.313	64.811	1444.29	4.636	44.375	10.305	32.704	4.636	31.538	46.758	4.636	4.636	16.173	15.716	22.571	6.885	15.759	5.3	4.636
Cornea.2	62.014	114.216	19.234	19.95	920.446	4.636	5.285	133.187	19.093	4.833	7.134	4.636	6.182	5.193	12.178	4.669	6.052	4.764	6.85	4.636	5.319	725.216	4.636	24.356	34.307	22.499	16.332	85.305	127.043	129.155	194.524	74.784	1418.71	4.636	43.808	10.305	28.313	4.636	63.385	96.846	4.636	4.636	5.912	52.993	47.294	7.087	13.009	4.636	4.636
Dendritic_cells_lymphoid_CD8a+.1	47.687	95.32	8.439	4.694	4.742	4.636	4.636	108.115	4.636	4.936	7.134	4.636	4.873	4.654	10.482	4.669	6.052	7.64	11.956	4.636	6.185	10.3	4.636	112.615	88.18	4.636	27.521	35.676	6.752	12.937	5.776	11.877	264.471	4.636	38.124	10.305	4.636	6.204	239.769	138.64	4.636	4.636	5.161	89.626	75.003	36.642	15.759	4.636	4.636
Dendritic_cells_lymphoid_CD8a+.2	36.092	56.024	8.439	5.697	4.742	4.636	4.987	22.5	4.636	4.936	6.182	4.636	4.636	4.654	7.207	4.669	5.913	4.764	4.804	4.636	5.319	4.972	4.636	7.454	58.682	4.636	18.179	13.876	4.807	7.832	5.776	33.218	163.187	4.636	17.682	10.305	4.636	5.05	208.329	87.588	4.636	4.636	5.115	63.918	51.572	34.194	27.075	4.636	4.636
Dendritic_cells_myeloid_CD8a-.1	10.88	29.737	9.38	4.694	4.742	4.636	7.833	16.961	4.636	4.936	7.134	4.636	4.873	51.75	7.241	4.669	13.131	7.931	5.027	4.636	5.319	17.928	4.636	7.132	2091.93	4.636	15.961	18.666	4.807	7.832	5.092	9.411	6.937	4.636	31.073	10.305	4.636	4.636	16.454	8.006	4.636	4.636	5.161	6.134	11.724	91.515	127.791	4.636	4.636
Dendritic_cells_myeloid_CD8a-.2	38.893	29.132	8.439	4.694	4.742	4.636	4.636	16.961	4.636	4.936	6.182	4.636	4.885	15.723	10.603	4.669	6.052	4.764	5.387	4.636	5.319	6.718	4.636	6.82	1877.32	4.636	27.649	13.876	4.807	7.832	4.636	9.411	7.409	4.636	38.183	11.454	4.636	4.636	17.65	8.006	4.636	4.636	5.115	5.401	11.727	70.006	94.551	4.636	4.636
Dendritic_plasmacytoid_B220+.1	20.364	29.132	8.439	4.694	4.742	4.636	4.636	115.483	4.636	4.636	6.182	4.636	4.885	4.636	11.302	4.669	6.052	10.668	4.804	4.636	5.319	18.798	4.636	5.141	141.964	4.636	20.173	12.616	4.807	6.24	5.356	9.411	7.409	4.636	16.66	10.305	4.636	4.636	33.792	9.53	4.636	4.636	7.332	5.271	11.724	25.647	11.649	4.636	4.636
Dendritic_plasmacytoid_B220+.2	16.396	36.277	8.439	7.766	4.742	4.636	4.636	108.154	4.636	4.936	7.134	4.636	4.885	4.653	7.515	4.669	5.913	14.862	4.804	4.636	5.319	4.718	4.636	7.132	154.477	4.636	31.146	13.876	4.807	7.832	4.636	6.817	11.098	4.636	27.849	10.305	4.636	4.636	13.719	12.956	4.636	4.636	7.16	5.401	33.976	21.923	13.009	4.636	4.636
Dorsal_root_ganglia.1	24.779	105.703	8.439	4.694	8.277	4.636	32.592	27319.6	679.296	47.498	34.345	4.636	5.315	5.395	54.642	4.669	37.025	24.577	12.685	4.636	5.319	35.24	645.607	4911.77	22.657	4.636	20.479	24.354	7.129	7.832	5.776	9.411	183.539	4.66	51.816	10.305	4.636	4.636	6.826	1733.89	19.235	91.149	19.351	487.848	428.24	8.784	28.739	4.636	4.636
Dorsal_root_ganglia.2	122.524	97.571	8.781	4.694	5.336	4.636	13.477	28597.4	467.4	6.133	54.915	4.636	5.315	4.636	57.069	4.673	81.33	24.223	10.241	4.636	5.319	32.532	609.446	4027.93	15.507	4.692	29.815	34.132	7.599	9.746	7.876	13.064	183.413	4.636	63.32	10.305	4.636	4.636	7.371	1140.43	41.469	62.71	43.9	435.546	353.295	7.426	33.954	4.636	4.636
Dorsal_striatum.1	23.789	20.958	12.639	4.694	4.742	4.636	4.636	6416.15	43.766	6.145	8.261	4.636	4.979	4.689	4.925	4.669	4.97	4.764	367.144	4.636	104.593	36.522	26.381	1371.1	32.399	4.636	40.969	15.785	4.807	7.832	5.776	9.411	57.722	4.636	19.919	10.305	4.636	4.636	5.357	440.203	4.649	4.636	14.379	280.431	221.182	6.836	624.88	4.636	4.636
Dorsal_striatum.2	6.727	21.715	8.439	4.694	4.742	4.636	4.639	7068.55	41.264	4.997	6.182	4.636	4.636	4.658	5.581	4.669	5.181	4.764	397.774	10.88	164.519	4.751	146.104	1234.7	25.736	4.636	50.237	9.817	4.807	7.832	4.695	9.411	31.409	4.636	15.366	10.305	4.636	4.636	4.903	38.201	4.636	4.636	14.954	170.231	162.417	6.975	63.422	4.636	4.636
Embryonic_stem_line_Bruce4_p13.1	294.63	271.567	8.439	4.694	4.742	4.636	4.636	23.083	4.636	4.936	7.134	6.898	4.873	4.653	35.458	4.669	13.131	4.764	5.027	4.636	5.319	4.706	4.636	7.132	12.902	4.636	85.136	15.785	4.807	7.832	5.776	9.411	8.399	4.636	251.591	10.305	5.522	4.636	11.43	397.662	4.636	4.636	5.115	36.371	23.513	6.836	11.585	4.636	4.636
Embryonic_stem_line_Bruce4_p13.2	213.442	179.282	43.292	4.694	4.636	4.636	4.636	33.491	4.636	4.936	7.134	4.636	5.315	4.636	19.243	4.669	36.738	7.459	4.804	4.636	5.319	4.889	4.636	7.132	14.334	4.636	117.006	26.001	4.807	7.832	5.776	9.411	8.399	4.636	220.192	10.305	6.636	4.636	10.177	350.505	4.636	4.636	6.08	26.183	19.192	6.836	29.512	4.636	4.636
Embryonic_stem_line_V26_2_p16.1	265.5	117.742	25.59	4.694	8.422	4.932	4.636	13.829	4.636	4.936	14.723	4.636	4.885	4.654	24.708	12.446	9.498	4.764	6.159	4.636	5.319	6.244	4.636	5.141	7.698	4.636	97.956	19.881	4.807	7.832	5.776	7.952	24.708	4.636	164.31	14.022	4.636	4.636	8.959	441.679	4.636	4.636	12.838	16.024	12.948	10.185	19.494	4.636	4.636
Embryonic_stem_line_V26_2_p16.2	327.35	338.002	8.439	7.174	5.342	4.636	4.636	13.829	4.636	4.936	5.958	4.636	5.315	4.649	27.77	4.669	21.558	4.764	5.08	4.636	5.319	7.949	5.076	7.636	7.165	4.636	133.947	15.785	4.807	7.832	5.427	9.411	9.928	4.636	279.95	27.419	4.636	4.636	27.273	424.432	4.636	5.794	12.83	73.847	47.351	20.273	11.675	4.636	4.636
Epidermis.1	85.244	109.033	8.439	5.986	11.707	4.636	4.667	2641.47	8.853	1099.07	635.006	4.636	5.339	4.766	7.394	5.15	6.563	48.296	5.027	4.636	5.319	745.55	5.079	7.135	63.359	4.636	7.892	42.891	8.784	12.795	13.179	11.669	693.431	4.636	15.383	10.305	11.596	5.629	31.074	842.39	8.107	4.636	6.556	86.482	103.821	8.618	392.948	4.636	4.636
Epidermis.2	304.96	463.435	7.538	4.694	5.128	4.636	13.07	2930.93	16.851	795.053	549.71	4.636	28.71	4.672	5.708	69.094	36.388	61.5	7.44	4.636	4.999	1828.11	4.636	7.132	53.533	4.636	14.291	59.09	14.329	8.059	6.535	23.374	595.999	4.636	27.448	10.305	10.894	4.711	74.582	1033.13	4.636	4.636	5	155.303	82.318	6.836	2825.77	4.636	4.636
Eyecup.1	237.629	383.127	8.716	4.694	20.514	4.636	15.552	1160.67	218.766	104.38	455.043	4.752	138.639	7.969	708.433	4.945	13.131	10.664	49.855	4.851	6.624	633.407	4.636	105.284	153.115	4.636	55.82	1337.77	4117.8	6894.32	7577.7	2149.37	60137.5	4.636	642.462	10.305	4.96	32.251	429.094	722.615	4.636	44.125	7.484	1018.86	1401.95	6.836	11.585	4.636	4.636
Eyecup.2	215.609	363.194	8.439	5.764	36.238	4.636	16.979	929.684	184.615	163.903	335.38	4.636	123.703	5.509	896.526	7.591	40.296	6.288	46.355	4.718	5.319	636.849	8.991	109.024	121.477	4.636	17.502	1217.15	3302.59	6383.92	6445.04	2081.07	62882.2	4.636	571.317	10.305	8.605	25.661	356.013	504.702	4.636	82.976	5.234	712.391	1206.61	7.748	14.546	4.636	4.636
Follicular_B-cells.1	7.459	20.958	10.384	4.694	4.742	4.636	4.636	12.979	4.636	4.636	6.182	4.636	4.873	4.654	11.719	4.669	6.052	4.764	5.27	4.636	5.319	4.74	4.636	5.492	33.88	4.636	15.134	18.32	4.807	7.832	5.776	9.411	6.937	4.636	15.366	10.305	4.636	4.636	23.659	7.558	4.636	4.636	4.996	5.271	6.103	6.566	9.094	7.913	6.638
Follicular_B-cells.2	6.727	20.958	8.439	4.694	4.742	4.636	4.962	11.729	4.636	4.936	4.636	4.636	4.885	4.653	7.146	4.669	4.97	4.764	4.744	4.636	5.319	5.356	4.636	5.141	24.985	4.636	24.972	13.876	4.807	7.832	5.776	9.411	6.937	4.636	13.22	9.922	4.636	4.636	5.357	6.932	4.636	4.636	5.115	4.977	11.727	6.836	11.585	4.636	5.071
Granulo_mono_progenitor.1	28.574	29.132	8.439	4.694	4.742	4.636	4.636	12.979	4.636	4.636	5.958	4.636	44.112	233.25	7.515	4.669	6.563	4.764	434.281	4.636	22.056	6.691	4.636	7.132	128.237	5.278	18.374	17.629	4.807	7.832	4.636	8.157	9.454	4.636	14.979	11.381	4.636	4.636	23.729	29.302	4.636	4.636	17.584	4.636	13.956	6.836	3625.49	5.362	4.636
Granulo_mono_progenitor.2	14.546	29.132	8.439	4.694	4.742	4.636	4.636	8.549	4.636	4.636	6.182	4.636	12.007	323.641	7.515	4.669	6.69	4.764	469.804	5.271	33.946	4.773	4.636	5.141	161.337	4.636	7.657	15.785	4.807	7.393	4.636	4.636	7.409	4.636	12.664	10.305	4.636	4.636	27.137	43.049	4.636	4.636	5.115	5.401	11.724	6.836	4775.96	4.636	4.636
Granulocytes_mac1+gr1+.1	99.66	101.532	8.439	4.694	4.742	4.636	4.636	13.829	4.636	4.936	6.182	4.636	4.636	815.037	7.515	8.013	27.026	20.2	16.901	4.636	5.319	18.87	4.636	7.132	331.222	4.636	12.176	13.876	4.807	7.832	5.776	9.411	8.399	4.636	15.604	10.305	4.636	4.636	8.81	13.392	4.636	4.636	21.489	6.134	11.727	6.566	12395.3	4.636	4.636
Granulocytes_mac1+gr1+.2	61.997	29.132	8.439	4.694	4.742	4.636	4.636	16.106	4.636	4.636	5.958	4.636	4.885	538.488	16.194	4.669	13.131	9.365	30.456	4.636	5.319	4.74	4.636	7.132	994.564	4.636	28.028	9.817	4.807	7.832	5.416	9.411	7.409	4.636	5.758	10.305	4.636	4.636	12.726	34.298	4.636	4.636	13.606	5.271	8.408	8.618	8872.74	4.636	4.636
Heart.1	206.036	229.025	15.745	4.924	5.157	4.636	7.45	68.935	4.636	403.108	267.665	16.511	4.873	4.654	122.026	4.669	22.82	21.09	7.378	4.636	9.162	2830.15	4.636	7.132	230.464	4.636	26135.5	189.782	8.139	24.447	27.67	54.584	369.732	4.636	46.645	14.194	4.636	4.636	8.959	9851.32	4.636	4.796	15.324	63.315	85.538	46.078	64.124	4.636	4.636
Heart.2	64.392	167.194	9.02	6.034	4.742	4.636	33.977	108.172	4.636	517.255	443.352	8.161	5.315	4.653	29.74	4.783	19.286	24.31	21.098	4.636	8.951	3959.64	4.636	5.141	186.414	4.636	17578.6	41.719	6.375	7.832	12.187	35.656	346.451	4.636	90.56	10.79	4.636	4.636	18.387	8642.22	4.636	4.636	12.518	114.229	114.943	65.215	333.511	4.822	4.636
Hippocampus.1	39.479	65.411	8.439	4.694	4.742	4.636	4.636	5853.89	9.605	5.701	8.274	4.636	6.42	4.899	6.632	4.669	6.074	4.795	184.996	5.042	61.026	4.706	310.765	1898.81	18.239	4.636	138.776	19.169	4.807	11.51	5.832	9.411	36.968	4.636	16.66	11.114	4.636	4.636	6.521	68.634	4.713	4.636	5.161	23.107	20.655	4.636	21.98	4.636	4.636
Hippocampus.2	25.093	39.516	8.439	4.694	4.636	4.636	4.636	6126	10.017	5.078	7.134	4.636	6.013	4.654	7.146	4.669	6.563	4.764	194.472	6.138	50.621	4.718	438.175	2387.66	21.231	4.636	183.289	15.378	4.807	7.832	5.776	9.411	19.925	4.636	16.66	10.305	4.636	4.636	6.08	27.342	4.636	4.636	5.502	26.154	23.545	6.566	9.377	4.636	4.636
Hypothalamus.1	62.721	144.5	8.439	4.694	4.636	4.636	4.699	6491.74	23.625	5.053	7.134	4.636	4.664	4.641	6.937	4.669	6.563	4.764	44.676	4.636	9.043	4.718	302.391	2368.46	14.494	4.636	72.723	251.882	27.891	61.477	70.541	59.403	1180.94	4.636	34.787	10.305	4.636	4.636	5.357	4361.73	4.636	5.604	5.115	62.996	40.808	8.757	8.204	4.636	4.643
Hypothalamus.2	13.722	85.245	8.439	4.694	4.742	4.636	4.636	5987.25	24.339	4.636	6.182	4.636	4.885	4.636	6.293	4.669	6.052	4.764	41.978	4.636	10.23	4.706	344.435	2698.87	11.206	4.636	46.647	103.829	5.626	7.835	7.409	18.42	317.437	4.636	17.476	10.305	4.636	4.636	6.334	4263.89	4.647	5.783	4.636	61.943	39.496	6.566	8.204	4.636	4.636
Intestine_large.1	26.35	59.471	8.439	5.123	9.386	4.636	10.786	25.298	4.636	788.484	401.428	4.636	4.873	4.654	6.278	4.669	1897.91	127.307	4.804	4.636	4.999	2974.39	4.636	7.132	45.383	4.636	192.174	13.876	4.807	7.832	5.776	9.411	11.354	4.636	34.546	10.305	4.636	4.636	5.357	10076.7	16.673	28.969	12.59	96.204	142.684	41.941	9.377	4.636	4.636
Intestine_large.2	50.566	38.002	8.439	4.694	4.823	4.636	5.892	25.664	4.636	1134.12	548.52	4.636	5.315	4.636	7.471	4.669	1815.78	84.978	4.804	4.636	4.716	2373.04	4.636	7.413	63.686	4.636	182.552	15.785	4.807	7.832	5.776	8.132	11.321	4.636	21.012	10.305	4.636	4.636	6.332	2685.57	41.441	30.151	8.129	106.84	99.912	14.084	8.49	4.636	4.636
Intestine_small.1	48.977	70.249	57.171	8.358	392.477	4.636	23.632	13.829	4.636	128.728	140.574	4.636	4.636	5.376	7.191	4.669	94.444	114.615	4.804	4.636	5.319	421.42	4.636	7.132	76.071	4.636	333.981	15.785	4.807	5.087	5.776	6.823	7.409	4.636	16.66	10.305	4.636	4.636	8.959	1454.64	19.689	13.96	5.098	55.266	21.181	61.198	47.412	4.636	4.636
Intestine_small.2	48.036	46.878	13.462	4.694	142.657	4.636	13.814	12.979	4.636	158.54	167.808	4.636	4.636	4.636	6.295	4.669	128.514	110.359	4.804	4.636	4.999	588.078	4.636	7.132	67.049	4.636	244.955	13.876	4.807	7.832	5.425	7.952	7.645	4.636	15.366	10.305	4.636	4.654	6.521	905.092	10.415	10.679	5.377	58.979	28.708	16.171	23.672	4.636	4.636
Iris.1	646.844	646.956	8.439	4.749	52.116	4.636	22.539	544.598	41.272	5.507	66.717	10.749	35.481	4.994	10.586	20.633	7.557	5.7	117.478	4.636	11.1	9.19	4.672	628.173	95.889	5.311	12.576	585.47	307.845	552.286	649.316	241.631	7036.43	4.636	468.894	10.305	7.32	237.098	4094.15	2238.63	10.314	148.816	8.447	1795.5	1172.49	8.784	13.009	4.636	5.132
Iris.2	606.941	763.077	8.439	4.694	38.289	4.636	18.082	541.708	17.394	5.676	7.407	4.636	53.445	4.654	24.77	30.845	6.606	4.764	67.497	4.636	5.319	7.022	4.636	556.467	131.266	5.188	26.099	671.047	307.405	628.176	573.478	218.854	6479.24	4.636	578.467	10.305	4.636	200.367	4694.07	2760.47	14.244	133.06	8.65	1829.49	1310.03	26.781	13.009	4.636	4.636
Kidney.1	293.847	349.085	14.196	5.499	11.39	4.636	4.784	12.979	4.636	14.784	7.134	5.322	15.442	4.653	6.295	4.669	13.131	23.351	4.934	4.636	5.319	79.467	4.636	7.884	38.391	4.636	175.763	54.014	5.431	7.832	5.776	13.093	87.665	4.636	1768.35	227.447	4.636	4.636	6.933	88861.8	4.636	4.636	6.344	74.242	63.768	12.903	136.591	4.636	4.636
Kidney.2	253.516	424.047	36.226	6.539	102.317	4.636	4.636	13.829	4.636	4.936	7.21	4.636	7.35	5.583	7.146	4.669	13.131	29.557	5.027	4.636	5.319	38.547	4.636	7.132	39.356	4.636	214.038	43.063	4.807	7.832	5.776	12.505	118.957	4.636	1677.92	282.847	4.636	4.636	8.459	86032.5	4.636	4.636	5.895	67.526	79.171	30.335	40.743	4.636	4.636
Lacrimal_gland.1	26.138	110.217	8.439	7.03	4.742	4.636	4.636	852.566	16.913	7.792	19.498	4.636	5.532	4.654	30.798	4.669	373.075	5.515	6.069	4.636	10.075	271.571	4.636	7.505	82.825	106.214	9.363	106.062	6.027	32.141	7.837	74.379	709.046	4.636	12.452	10.305	4.636	4.636	10.177	130.424	4.636	8.513	5.115	67.069	54.813	10.059	45587.6	4.636	4.636
Lacrimal_gland.2	34.24	100.771	8.439	9.711	4.742	4.636	4.636	470.793	11.088	5.452	43.876	4.636	5.315	5.793	12.654	4.669	681.902	4.764	6.344	7.059	5.319	207.872	4.636	7.132	72.293	109.16	16.586	109.017	21.326	7.832	9.252	9.411	485.331	4.636	19.063	10.305	4.636	4.636	14.041	196.392	4.636	4.636	11.312	79.037	80.138	8.618	43657.7	6.965	4.636
Lens.1	209.874	202.115	42.291	49.11	312.973	4.636	4.636	13.829	4.636	4.936	7.134	4.636	6.973	4.653	23.484	25.917	6.563	17.936	11.584	4.636	5.319	8.042	4.636	7.132	44.784	4.636	17.454	117.979	11.933	48.584	31.224	50.679	927.468	4.636	588.409	10.305	4.636	4.636	48.103	95.65	4.636	10.076	14.523	4084.2	2525.31	6.566	13.009	4.636	4.636
Lens.2	152.328	287.046	40.306	69.747	123.258	4.636	4.636	13.829	4.636	4.936	5.958	4.636	24.125	4.654	20.611	9.207	22.157	4.764	6.072	7.481	5.319	5.91	4.636	7.132	74.805	4.636	68.863	116.349	4.807	24.8	5.776	101.292	1125.82	4.636	417.445	10.305	4.636	4.636	32.685	123.655	4.636	4.636	8.861	2560.64	2985.14	6.836	15.759	4.636	4.636
Liver.1	26.617	37.947	8.439	4.694	4.742	4.636	5.715	12.979	4.636	4.636	4.636	77.954	7.706	4.636	6.295	4.669	8.23	52.861	4.804	4.636	5.461	176.461	4.636	5.141	330.718	4.636	10.75	17.633	4.807	7.832	5.776	10.94	23.216	4.636	12.664	17.44	4.636	4.636	6.521	70.848	4.636	4.636	6.564	6.366	7.745	11.172	48822.8	4.636	4.636
Liver.2	53.397	44.588	8.439	11.404	5.568	4.636	4.636	13.829	4.636	4.636	10.389	31.014	4.636	4.636	10.745	4.669	6.052	36.479	5.387	4.636	5.319	32.08	4.636	6.226	180.31	4.636	20.562	15.785	4.807	7.832	5.776	10.556	66.959	4.636	12.441	12.793	4.636	4.636	6.521	71.496	4.636	4.636	5.161	5.401	10.743	8.618	37838.8	4.636	5.31
Lung.1	134.074	184.885	8.439	4.694	4.742	4.636	4.636	67.592	4.636	252.03	191.274	24.549	30.757	4.654	6.278	4.669	56.764	287.834	4.879	4.636	5.208	2903.95	6.573	124.76	127.795	113.224	29.55	26.403	4.807	7.832	5.776	12.996	89.251	5.341	342.176	14.302	4.636	4.636	29.341	32952.1	4.636	5.299	30.478	518.584	280.75	19.207	29001.6	4.636	4.636
Lung.2	201.278	177.38	8.448	4.694	4.742	4.636	4.636	63.653	4.636	205.056	118.869	25.424	30.771	5.597	6.295	5.446	49.946	220.458	4.91	4.636	5.319	2590.99	12.141	170.673	79.328	98.796	79.978	26.61	5.671	8.215	7.094	13.366	130.117	4.642	362.205	24.709	4.636	4.636	25.024	28590.7	4.636	4.636	49.801	485.617	431.488	20.736	31615.7	4.636	4.636
Lymph_nodes.1	380.745	246.686	8.462	4.694	7.867	4.636	4.636	12.979	4.636	36.051	30.209	4.636	9.983	25.107	10.565	4.669	12.497	24.257	4.987	4.636	4.636	470.04	4.636	4.656	632.443	7.392	8.469	232.191	7.895	35.041	25.707	47.544	1048.53	4.636	31.965	10.305	4.636	4.636	15.603	1470.39	4.636	4.636	5.064	49.164	36.509	30.774	2876.06	6.015	4.636
Lymph_nodes.2	193.17	222.4	8.848	4.694	12.295	4.636	4.636	12.41	4.636	57.358	20.223	4.636	23.495	23.36	6.927	4.669	5.496	32.623	4.804	4.636	4.912	309.268	4.636	5.269	513.788	21.073	9.658	188.517	17.468	33.79	33.357	32.855	697.663	5.037	16.505	10.305	4.636	4.636	54.309	1489.74	4.636	4.636	4.934	57.111	40.566	24.334	831.641	4.636	4.636
MIMCD-3.1	61.906	88.692	8.439	4.694	4.742	4.636	4.636	8.549	4.636	4.83	6.83	4.636	4.885	5.185	7.146	4.669	4.97	9.317	4.804	4.636	4.999	4.718	4.636	4.636	6.83	5.565	956.416	17.068	4.807	7.487	5.776	4.636	8.399	4.636	1138.79	77.894	4.636	4.636	9.678	12.242	4.636	5.81	5.115	5.401	11.51	6.836	13.009	4.636	4.636
MIMCD-3.2	68.262	212.777	8.439	4.779	4.895	4.636	4.636	4.636	4.636	4.943	6.13	4.636	4.885	4.653	6.932	4.669	4.97	5.464	5.027	4.636	5.319	4.706	4.636	4.636	7.669	4.636	867.299	13.876	4.807	6.386	5.776	9.411	5.373	4.636	932.779	87.892	4.636	4.636	6.221	13.392	4.636	4.636	5.161	5.271	11.724	7.856	11.585	4.636	4.636
Macrophage_bone_marrow_0hr.1	8.575	20.958	8.439	4.694	4.742	4.636	4.636	13.829	4.636	4.936	5.958	4.636	4.873	491.714	7.146	5.19	97.158	4.764	4.744	4.636	5.319	4.706	17.986	48.398	12326.1	4.636	12.945	15.785	4.636	7.832	5.776	9.411	7.409	4.636	9.01	10.305	4.636	287.389	4406	20.683	4.636	8.631	5.161	6.134	8.277	6.836	13.009	4.636	4.636
Macrophage_bone_marrow_0hr.2	6.361	20.958	8.439	4.694	4.742	4.636	4.636	9.529	4.636	4.936	5.958	4.636	4.636	638.352	13.416	4.636	56.777	4.764	4.804	4.636	4.636	4.706	13.536	102.769	10509.9	4.636	15.613	22.463	4.807	7.832	5.776	6.434	5.523	4.636	6.804	10.305	4.636	244.354	4251.48	25.378	4.636	4.636	4.996	6.134	7.745	6.836	23.382	4.636	5.816
Macrophage_bone_marrow_24h_LPS.1	33.46	23.017	6.184	4.694	4.742	4.636	4.636	10.289	4.636	6.885	4.636	4.636	4.873	177.888	7.146	4.669	208.255	4.764	6.646	7.459	22.181	4.74	7.835	7.864	15317.9	4.636	9.005	15.785	4.636	7.832	5.776	9.411	7.409	4.636	9.01	10.305	4.636	879.22	11547.8	13.392	6.768	4.636	5.161	6.005	12.249	6.836	10479.4	4.636	4.636
Macrophage_bone_marrow_24h_LPS.2	7.636	21.146	8.439	4.694	5.26	4.636	4.636	12.979	4.636	4.936	5.958	4.636	4.873	161.605	8.329	6.423	203.079	4.764	8.425	6.844	27	6.718	6.731	7.132	14780.9	4.636	7.852	15.785	4.807	10.352	5.776	9.411	7.409	5.715	12.664	10.305	4.636	1031.94	13042.8	8.006	4.636	4.636	5.161	5.271	7.745	6.836	10420.2	4.636	4.636
Macrophage_bone_marrow_2hr_LPS.1	10.267	20.958	8.996	4.694	6.007	4.636	4.636	12.979	4.636	4.636	4.636	4.636	4.885	1078.31	6.278	4.636	67.783	4.764	5.571	4.636	5.319	7.679	4.636	58.533	14345.7	5.151	9.478	15.785	4.807	7.832	4.636	9.411	7.409	5.613	9.01	12.046	4.636	369.606	4136.55	6.932	4.636	16.512	5.115	8.05	8.9	7.965	11.585	4.636	4.636
Macrophage_bone_marrow_2hr_LPS.2	6.417	19.833	8.439	6.519	5.374	4.636	4.636	8.549	5.757	4.636	5.958	4.636	4.873	1220.89	7.207	5.222	44.199	4.764	4.804	5.168	5.319	4.718	13.557	101.445	11152.3	4.636	7.852	22.945	4.807	5.922	5.776	9.411	5.523	4.636	9.01	10.305	4.636	330.16	4265.8	39.181	4.636	4.636	4.996	5.271	11.724	6.836	28.476	4.636	4.636
Macrophage_bone_marrow_6hr_LPS.1	9.627	20.677	8.439	4.694	4.742	4.636	5.417	8.549	4.636	4.936	5.958	9.419	4.873	1008.48	21.179	4.669	26.705	4.764	4.636	4.636	5.319	6.718	8.844	7.132	13009.8	4.636	10.948	24.355	4.636	7.832	4.636	9.411	6.937	4.636	10.451	12.025	4.636	257.649	2671.73	13.392	9.239	10.695	6.645	24.079	6.103	8.784	5389.72	4.636	4.636
Macrophage_bone_marrow_6hr_LPS.2	13.3	24.468	15.984	9.232	4.742	4.636	4.636	12.979	5.991	7.476	7.134	4.636	4.873	1052.38	7.704	4.669	12.022	4.764	4.804	5.947	5.939	4.706	10.786	21.91	14485.6	7.647	7.852	15.785	4.807	7.832	5.776	9.411	6.937	4.636	15.366	10.305	6.458	209.52	3365.97	19.577	6.498	4.636	7.492	5.401	8.324	8.784	4845.78	4.636	4.636
Macrophage_peri_LPS_thio_0hrs.1	30.155	49.01	8.439	4.694	4.636	5.618	4.636	8.549	4.636	4.936	7.134	4.636	4.636	215.702	6.295	4.669	18.172	4.764	3566.77	175.997	919.126	4.718	4.636	12.429	1379.25	4.636	21.908	15.785	4.807	9.879	9.816	9.411	7.279	4.636	9.01	10.305	4.636	1580.53	41571	135.524	4.636	4.636	5.267	6.134	5.245	6.836	54.904	4.636	4.636
Macrophage_peri_LPS_thio_0hrs.2	69.176	36.419	8.439	4.694	4.636	4.636	4.636	4.636	4.636	4.636	6.182	4.636	4.636	176.499	17.104	4.669	20.82	4.764	3570.38	143.251	1192.89	4.718	4.636	7.132	1487.98	4.636	14.863	13.876	5.233	7.832	5.776	9.411	5.523	4.636	12.664	10.305	4.636	1368.33	39338.3	171.705	4.636	4.636	8.51	6.134	11.724	6.836	38.79	4.636	4.844
Macrophage_peri_LPS_thio_1hrs.1	82.333	29.132	8.439	4.694	4.742	4.636	4.636	12.979	4.636	4.936	5.958	4.636	4.636	369.334	6.909	4.669	10.926	4.764	4239.38	276.771	1505.82	4.74	5.292	7.132	1256.3	4.636	7.852	15.785	4.807	12.089	5.776	9.411	6.937	4.636	16.574	10.305	4.636	1342.54	42147.2	78.572	4.636	4.636	5.161	5.401	7.745	6.836	41.055	4.636	4.636
Macrophage_peri_LPS_thio_1hrs.2	15.418	20.958	8.439	4.694	4.742	4.636	11.408	8.549	4.636	4.936	7.134	4.636	5.315	354.855	7.146	4.669	11.58	4.764	3977.13	278.414	1786.53	4.706	4.636	12.633	1157.19	4.636	8.701	15.785	4.636	7.832	10.724	9.411	5.373	6.028	10.211	10.305	4.636	1723.43	48002	109.76	4.636	8.409	5.115	5.798	18.359	6.836	16.502	6.985	4.636
Macrophage_peri_LPS_thio_7hrs.1	54.597	46.997	10.569	4.636	4.742	4.636	4.636	12.979	4.636	4.936	7.134	4.636	4.873	328.908	8.259	4.669	33.73	4.764	271.411	5.723	93.749	4.706	4.636	7.132	2827.39	4.636	20.351	15.785	4.636	7.832	5.776	9.411	6.928	4.636	9.01	16.739	4.636	1657.82	32459.8	73.368	4.636	4.636	5.115	8.461	7.21	8.618	54.009	4.636	5.487
Macrophage_peri_LPS_thio_7hrs.2	28.535	50.28	10.457	7.82	4.742	4.636	4.636	13.829	4.636	4.936	7.134	4.636	4.636	303.851	10.181	4.669	63.486	4.764	314.981	10.832	84.432	4.706	4.636	7.132	2349.52	4.636	17.502	15.785	4.807	7.832	5.807	9.411	7.409	4.636	9.067	12.072	5.316	1280.95	35624.7	37.496	5.069	4.636	4.996	10.034	11.727	6.836	31.779	4.636	4.636
Mammary_gland__lact.1	227.646	217.826	19.352	6.476	121.333	4.636	4.649	740.36	4.781	465.703	221.208	4.636	7.203	7.306	7.146	5.303	90.363	6.098	8.611	4.689	6.19	2028.46	4.636	7.132	228.577	49.585	73.93	412.173	41.72	58.507	75.567	92.635	1856.72	87.399	16.66	10.568	4.636	4.636	10.177	3984.26	4.636	4.636	109.412	741.56	653.236	34.483	1711.86	4.636	4.636
Mammary_gland__lact.2	191.761	297.727	19.382	8.263	89.884	4.636	4.639	817.528	6.245	353.769	233.282	4.636	5.526	5.084	6.823	4.73	55.42	10.708	20.558	4.636	6.084	2288.56	4.636	5.517	300.035	37.383	50.201	337.651	58.067	55.792	46.907	61.961	1745.25	61.565	15.557	10.305	4.636	4.636	6.521	4522.11	4.636	4.704	76.554	759.169	600.572	15.038	2119.88	4.636	4.636
Mammary_gland_non-lactating.1	932.578	923.708	71.493	6.421	474.931	8.937	608.896	627.084	6.709	307.214	381.103	6.628	9.324	4.654	7.568	4.669	33.163	35.142	25.409	4.636	6.292	3814.78	4.636	4.734	128.853	8.594	71.783	1417.91	204.215	351.084	244.843	227.33	3996.1	4.636	21.055	12.024	4.636	4.636	10.177	21244.4	18.967	8.816	22.601	346.871	234.832	41.151	3037.56	4.636	4.636
Mammary_gland_non-lactating.2	713.842	930.079	66.741	20.912	435.205	9.887	470.88	847.414	7.853	338.777	355.672	5.355	17.432	4.653	7.591	4.669	33.501	26.59	68.679	4.65	7.239	4577.06	4.636	6.958	136.169	16.447	38.9	1302.34	182.795	294.641	208.871	237.07	3289.21	4.636	16.66	10.305	4.636	4.636	10.272	22914.6	11.142	23.94	9.573	340.384	218.55	30.076	3714.06	4.636	4.636
Mast_cells.1	8.117	20.677	8.439	4.694	4.742	4.636	4.636	8.549	4.636	4.936	7.134	4.636	5.691	6.378	7.766	4.669	1793.46	4.764	4.804	4.636	5.319	4.719	4.636	7.132	78.264	4.636	7.852	28.979	4.807	6.767	5.776	5.727	5.523	4.636	16.66	10.305	4.636	4.636	21.771	91.475	9.568	5.309	5.115	44.912	40.14	52.647	13.912	4.636	4.636
Mast_cells.2	4.792	27.449	8.439	4.694	4.742	4.636	4.636	11.63	4.636	4.936	5.958	4.636	4.885	7.78	7.575	4.669	1584.41	4.764	4.636	4.636	5.319	4.636	4.636	5.141	66.232	4.636	16.919	20.459	4.807	7.024	4.636	7.362	5.373	4.636	22.151	10.305	4.636	4.636	10.177	91.144	6.495	8.175	5.115	49.532	51.708	39.974	12.482	4.636	4.636
Mast_cells_IgE.1	32.614	22.784	8.439	4.694	4.742	4.636	4.636	14.23	4.636	4.936	6.182	4.636	20.153	4.957	7.207	5.438	477.535	4.764	5.387	4.636	5.319	7.694	4.636	7.132	139.141	4.636	36.675	15.785	4.807	6.076	6.503	9.411	7.409	4.636	71.507	10.305	4.636	4.636	10.177	28.93	5.895	6.458	8.443	482.894	247.977	173.887	31.392	4.636	4.636
Mast_cells_IgE.2	32.2	22.132	9.27	4.694	4.742	4.636	4.636	13.829	4.636	4.936	5.958	4.636	7.332	4.654	20.187	5.478	540.313	4.764	4.804	4.636	5.319	4.706	7.779	6.31	173.464	4.636	23.139	26.555	4.807	5.087	5.776	9.411	7.409	4.636	57.258	10.305	4.636	4.636	10.177	24.436	4.636	11.6	5.115	600.511	488.89	125.003	220.903	4.636	4.636
Mast_cells_IgE+antigen_1hr.1	22.892	54.912	8.439	4.694	4.742	4.636	4.636	12.979	4.636	4.636	4.636	4.636	32.965	4.653	8.817	4.669	491.154	4.764	5.199	4.636	5.319	6.129	4.636	7.132	101.282	4.636	115.057	15.785	4.807	4.639	5.776	9.411	7.409	4.636	34.991	10.305	4.636	4.636	14.388	20.477	4.636	5.468	5.95	269.724	243.289	87.71	10.981	4.636	4.636
Mast_cells_IgE+antigen_1hr.2	27.968	41.741	9.541	4.694	4.742	4.636	4.636	12.979	4.636	4.936	5.984	4.636	52.202	7.139	7.207	4.669	364.322	4.764	4.753	4.636	5.319	5.4	4.636	7.132	127.355	4.636	231.088	19.78	4.807	7.627	5.393	4.636	5.373	4.636	51.593	10.305	4.636	4.636	16.596	19.642	4.636	5.921	7.087	219.475	210.61	203.167	76.274	4.636	4.636
Mast_cells_IgE+antigen_6hr.1	64.638	47.77	8.439	4.694	4.742	4.636	4.636	15.453	4.881	4.636	6.182	4.636	18.093	4.653	7.207	4.669	513.617	4.764	5.387	4.636	7.985	4.718	4.636	5.194	68.288	4.636	41.213	15.785	4.807	7.832	5.776	4.762	5.523	4.636	29.994	10.305	4.636	4.636	10.177	13.392	4.636	6.558	5.115	265.725	288.903	89.512	21.872	4.636	4.636
Mast_cells_IgE+antigen_6hr.2	47.499	53.599	8.439	4.694	4.742	4.636	4.636	13.829	4.636	4.636	6.182	4.636	8.167	4.654	7.226	4.669	578.988	4.764	5.863	4.636	5.319	5.359	4.636	7.132	82.556	4.636	73.335	21.562	4.807	5.087	5.776	9.411	8.433	4.636	19.868	10.305	5.895	4.636	18.347	20.426	4.636	4.636	5.611	278.147	297.121	53.897	13.009	4.636	4.636
Mega_erythrocyte_progenitor.1	29.245	50.951	8.439	4.694	4.742	4.636	4.636	13.829	4.636	4.636	5.958	4.636	5.724	4.654	22.423	4.669	6.563	42.524	19.462	4.636	5.319	8.083	4.636	7.132	25.507	4.636	13.042	15.785	4.807	7.832	4.636	9.411	5.373	4.636	9.622	10.547	4.636	4.636	68.081	9.2	4.636	4.636	6.844	6.134	11.727	8.618	261.176	4.636	4.636
Mega_erythrocyte_progenitor.2	73.05	80.352	8.439	4.694	4.636	4.636	4.636	8.549	4.636	4.936	7.134	4.636	4.885	4.654	7.515	4.669	6.563	52.254	12.088	4.636	5.319	6.965	4.636	7.132	35.144	4.636	20.536	15.785	4.807	6.653	4.636	9.411	7.409	4.636	11.732	10.305	4.636	4.636	20.013	8.006	4.636	4.636	17.629	12.377	25.147	8.618	19.733	4.636	4.636
Microglia.1	29.792	34.219	9.382	4.694	4.742	4.636	4.636	28.868	4.879	4.936	4.636	4.636	4.885	473.263	13.015	5.068	25.014	4.764	4.804	4.636	5.663	4.718	41.442	80.746	7500.28	4.636	17.502	33.698	4.636	7.832	5.776	9.411	38.664	4.636	39.153	10.441	4.636	862.007	24432.5	373.565	4.636	4.636	9.399	77.877	98.987	8.618	40.737	4.636	4.636
Microglia.2	129.003	89.053	11.468	4.694	4.742	4.636	5.946	72.446	4.636	4.636	5.958	4.636	4.873	370.792	7.515	4.669	30.323	4.764	4.744	7.932	5.319	4.706	6.276	77.953	30482	4.636	17.502	15.785	4.807	7.832	5.776	9.411	15.41	4.636	15.366	10.305	4.636	245.616	10449	111.611	4.636	4.636	8.66	16.919	23.359	9.336	478.069	4.636	4.636
Min6.1	42.439	43.159	10.037	4.694	4.742	4.763	4.781	28.306	4.645	164.735	92.525	4.636	21.812	4.636	7.207	4.669	6.052	4.764	4.804	4.636	4.999	4.706	4.636	27.196	6.451	4.636	9.835	9.817	4.807	7.141	5.776	6.464	5.523	4.636	217.677	10.305	4.636	4.636	5.357	6.932	4.636	4.636	5.767	24.066	25.755	7.717	8.73	5.012	4.695
Min6.2	14.546	32.887	8.632	5.006	4.742	4.636	4.726	50.778	6.392	132.831	33.227	4.636	31.695	4.654	6.295	4.669	5.913	4.764	4.804	4.636	4.636	4.706	4.683	28.361	22.157	4.636	7.657	13.149	4.807	7.832	5.776	9.411	5.523	4.636	172.392	10.729	4.636	4.636	5.711	6.932	4.636	4.636	4.996	19.115	32.216	6.842	9.377	4.666	4.993
Neuro2a.1	367.892	333.567	8.439	4.694	4.742	4.636	4.636	8.72	4.636	4.936	5.958	4.636	5.543	4.654	7.515	4.669	10.401	4.764	4.804	4.636	5.319	4.718	4.636	5.141	7.64	4.636	7.852	15.595	4.807	7.832	5.776	9.411	6.701	4.636	138.647	15.722	4.636	4.636	6.08	11.344	66.662	113.692	5.115	5.401	7.745	6.836	12.928	4.636	4.636
Neuro2a.2	304.294	337.363	9.406	4.694	4.742	4.636	4.755	8.549	4.636	5.123	6.182	4.636	5.236	4.636	6.295	4.669	8.352	4.764	5.027	4.636	5.319	4.718	5.67	7.132	6.901	4.636	14.45	9.817	4.807	7.832	5.776	9.411	5.373	4.636	164.048	12.114	4.636	4.636	6.111	8.006	68.77	142.953	5.115	5.401	8.778	8.784	8.204	4.636	4.636
Nih_3T3.1	1530.62	1705.68	8.439	5.889	4.742	4.636	4.636	8.549	5.005	17.259	7.362	37.787	5.315	4.654	7.515	4.784	13.131	4.764	5.081	4.636	5.319	4.706	92.03	119.551	15.207	4.636	1327.78	13.876	4.807	6.585	5.776	4.636	7.409	4.636	524.797	19.884	4.636	4.818	206.191	7.46	4.636	4.636	5.36	82.982	47.029	95.13	8.204	5.078	4.636
Nih_3T3.2	1173.72	1397.21	8.439	4.799	4.636	4.636	4.636	4.636	4.636	41.36	25.062	28.152	5.793	4.636	7.515	4.669	13.872	4.764	5.299	6.54	5.319	4.706	45.226	146.817	10.313	4.636	1547.98	15.785	4.807	7.832	5.776	6.653	5.622	4.636	430.735	23.324	4.636	7.56	188.335	13.392	4.636	4.957	5.161	73.993	45.37	87.263	11.585	5.958	4.636
Nucleus_accumbens.1	8.812	22.161	8.439	4.694	4.636	4.659	4.636	1772.49	5.677	5.613	6.552	4.636	4.636	4.654	6.278	4.669	4.97	4.764	154.658	4.636	21.051	17.829	63.347	686.712	14.338	4.636	23.575	15.785	4.807	7.832	5.776	9.411	7.787	4.636	15.834	10.305	4.636	4.636	5.953	2912.26	4.636	4.636	6.058	127.318	192.302	6.566	415.86	4.636	4.636
Nucleus_accumbens.2	7.569	25.313	8.439	4.725	4.742	4.636	4.636	1995.96	6.109	4.936	7.134	4.636	5.016	4.654	6.278	4.669	4.97	4.764	253.534	6.768	49.944	17.274	36.235	375.707	20.769	4.636	30.457	39.267	4.807	7.832	5.776	9.411	24.577	4.636	15.604	10.305	4.636	4.636	4.865	1006.12	4.636	4.636	12.653	240.98	150.59	6.01	135.475	4.726	4.636
Olfactory_bulb.1	83.655	125.241	8.933	4.796	6.032	4.636	5.055	15056.4	93.77	5.772	7.134	4.636	5.135	4.653	6.278	4.669	7.709	4.71	465.205	7.759	111.325	4.706	184.915	1179.76	31.351	4.645	121.203	134.742	7.235	23.901	12.162	12.179	257.927	4.636	33.896	10.317	4.636	4.636	13.471	52.301	12.614	6.094	5.42	32.66	21.357	8.618	10.266	4.636	4.636
Olfactory_bulb.2	139.327	142.198	11.341	4.694	14.548	4.636	4.636	12995.5	126.099	4.636	6.182	4.636	5.394	4.653	6.295	4.669	5.913	4.766	436.947	14.327	121.844	4.706	143.675	747.15	24.676	7.077	121.054	134.991	6.696	29.872	26.157	9.411	431.752	4.636	31.349	10.305	4.636	4.636	11.386	32.358	10.857	4.636	5.232	18.67	21.07	6.566	11.585	4.636	4.636
Osteoblast_day14.1	4204.13	2834.06	122.369	39.346	384.959	54.611	387.475	9551.75	201.303	17864	6663.72	78.702	5475.5	13.46	681.162	216.448	395.287	13.291	74.218	15.295	21.271	1268.71	1152.9	2704.47	125.47	40.382	1807.63	15456.3	1812.69	3285.32	5180.56	1786.94	50754.3	122.956	795.833	35.538	8.524	29.547	478.36	10297.1	18.607	13.85	188.735	1453.11	851.314	129.59	8867.59	4.636	4.636
Osteoblast_day14.2	5186.07	3729.07	29.546	6.215	134.118	45.744	360.84	7549.83	130.71	18251.5	6688.68	93.794	5109.89	13.406	785.545	165.429	255.02	4.764	15.152	4.902	6.14	605.589	1469.02	3856.22	66.022	25.101	644.578	15651.5	1938.41	3548.91	5845.52	1784.88	46698.1	42.419	707.134	27.679	4.936	4.636	280.357	6646.36	14.895	26.318	213.375	1821.28	1070.95	118.838	2476.52	4.636	4.636
Osteoblast_day21.1	5708.16	3798.55	67.673	7.68	241.824	33.312	287.722	15767.5	439.137	18228	9543.36	157.57	6050.06	111.76	2409.69	234.506	475.907	19.439	393.228	11.723	141.522	1881.54	1268.01	4416.3	1586.69	60.692	1196.88	19149.9	2265.42	4220.64	6323.24	2159.84	57563.9	36.39	735.108	49.925	6.208	37.93	2372.51	17080.1	31.337	33.552	170.905	2113.94	1149.02	136.511	16690.9	4.636	4.636
Osteoblast_day21.2	5359.22	3783.08	35.628	5.439	70.356	67.827	532.392	12477.4	203.315	21572	8426.56	45.009	6627.6	67.974	2264.13	406.5	317.231	22.688	161.551	10.827	48.342	1250.07	1775.95	4143.18	1428.96	30.97	706.858	23980.1	2927.17	5003.77	8035.6	2658.14	68208.4	4.821	911.935	66.774	10.171	49.87	2464.61	16840.8	13.286	38.563	355.171	2994.03	1542.48	159.221	4858.06	4.636	4.636
Osteoblast_day5.1	5198.88	4385.58	63.038	7.718	143.851	12.645	94.845	403.223	9.41	3862.32	1401.87	170.954	286.623	39.612	163.772	6.777	368.079	11.447	5.384	4.636	5.414	69.166	491.772	1442.11	120.611	34.302	1362.1	6453.31	821.694	1565.89	2256.29	708.552	17259.6	174.775	397.076	35.951	4.636	51.861	2125.97	543.603	4.636	4.636	65.556	561.993	335.302	153.527	24.451	4.636	4.636
Osteoblast_day5.2	6586.05	4414.72	18.154	4.859	42.744	6.948	82.526	400.002	13.177	3333.95	1591.23	197.342	265.077	4.653	484.174	16.457	378.352	7.657	5.477	4.636	5.485	48.668	744.382	1892.71	9.777	50.515	1264.24	7820.11	1034.5	1812	2662.29	973.009	24939.3	19.58	389.602	20.01	4.636	10.739	355.751	392.759	6.033	8.716	103.177	756.682	419.463	44.648	39.49	4.636	4.636
Osteoclasts.1	38.192	20.958	8.439	4.694	4.636	5.213	4.636	4.636	4.636	4.936	4.636	4.636	4.873	1418.56	12.986	4.669	17.664	4.764	76.816	5.27	41.91	4.706	285.852	789.834	3947.89	4.636	7.657	15.785	4.636	7.832	5.776	7.451	7.379	4.636	8.148	10.305	4.636	1573.76	25775.5	506.72	4.636	4.636	5.474	5.271	7.745	8.618	74.924	4.636	4.636
Osteoclasts.2	78.939	33.85	8.439	4.636	4.742	4.636	4.636	8.549	4.636	4.636	6.182	4.636	5.315	1306.07	9.393	4.669	44.864	4.764	83.29	4.636	15.537	4.636	191.577	647.894	3984.41	4.636	7.209	13.876	4.807	7.832	5.776	9.411	7.288	4.636	15.366	10.305	4.636	1454.88	24105	632.676	4.636	4.636	5.115	10.933	9.748	7.356	58.26	4.636	4.636
Ovary.1	6732.64	4443.39	8.453	4.694	15.435	4.636	58.569	16.961	4.636	467.824	311.327	4.69	5.315	4.636	7.208	14.591	145.743	4.829	42.586	4.636	5.319	1389.37	4.636	5.536	94.167	36.615	201.36	18.303	4.807	12.626	5.928	9.411	96.362	5.691	174.179	13.161	4.636	4.636	25.767	23911.1	6030.72	4545.95	33.541	516.394	277.878	81.277	1088.06	4.636	4.995
Ovary.2	6723.11	4904.91	17.379	4.694	32.129	4.636	52.462	15.782	4.636	712.472	332.613	4.637	22.752	4.636	7.207	60.988	155.669	5.105	1498.01	8.573	204.59	4785.76	4.636	5.141	153.63	89.695	202.017	50.296	4.807	7.832	5.776	9.541	108.227	5.985	166.535	17.23	4.636	4.636	85.016	19395.5	2518.14	2598.68	32.509	608.575	374.653	63.419	2319.34	4.636	4.636
Pancreas.1	65.865	211.644	8.305	6.083	5.324	4.636	81.78	63.166	4.636	34.471	28.798	7.087	5.315	7.806	24.605	14.441	153.693	28.868	45.096	4.636	24.501	610.514	5.091	24.5	21.753	4.636	47.511	67.595	4.807	7.832	5.776	16.617	339.987	9.365	44.005	11.434	4.636	4.636	8.959	1184.87	4.636	4.636	7.407	39.785	16.358	8.784	444.43	4.636	5.317
Pancreas.2	38.049	203.498	12.343	4.694	4.742	4.636	183.645	29.714	4.636	15.832	17.774	4.636	4.885	4.653	7.207	4.669	536.116	42.7	12.305	4.636	24.517	1020.65	4.636	7.132	62.321	12.933	17.233	43.91	12.166	10.84	5.776	9.411	106.884	4.636	51.657	10.305	8.453	4.636	6.521	1540.4	4.636	4.636	5.161	28.69	25.604	8.784	15.759	4.636	10.249
Pituitary.1	14.686	50.871	8.439	4.757	4.742	4.636	4.74	2567.81	13.908	5.561	9.369	4.636	21.411	4.654	6.886	4.669	70.813	7.087	427.725	4.778	120.206	5.092	231.443	1067.11	14.334	4.636	62.906	17.311	4.807	7.832	5.776	9.411	21.325	5.144	69.07	10.305	4.636	4.636	8.579	21169.4	260.777	308.547	4.669	67.571	33.861	8.784	11.585	4.636	4.636
Pituitary.2	22.68	58.269	12.099	4.694	4.742	4.636	4.636	1982.62	18.792	4.936	7.134	4.636	5.315	4.653	7.125	4.669	88.289	5.82	429.644	4.636	96.056	4.636	40.371	921.965	14.171	4.636	20.313	17.577	4.807	7.832	5.776	9.411	9.708	4.636	73.538	10.305	4.636	4.636	6.08	16804.3	201.539	174.81	4.814	77.412	31.392	8.618	9.681	4.731	4.636
Placenta.1	284.781	181.108	356.075	52.899	2208.01	4.636	4.636	20.905	4.636	32.312	21.327	4.901	4.873	4.653	25.436	6.147	322.439	414.601	11.369	4.636	5.511	9.766	4.636	4.636	41.744	4.636	845.114	90.856	9.449	20.486	7.415	24.709	287.296	4.636	82.611	16.23	4.636	4.636	233.04	35443.3	43.231	111.346	6.031	52.045	47.432	104.715	18.226	4.636	4.636
Placenta.2	324.404	231.905	721.55	273.422	4983.23	4.636	4.636	40.921	4.636	25.515	7.134	4.636	4.873	4.872	7.207	4.669	653.885	558.811	9.195	4.636	6.173	5.353	4.636	7.132	25.692	4.636	771.261	42.229	4.884	9.83	10.223	9.698	179.055	4.636	53.105	10.305	4.636	5.456	190.395	26930.5	23.041	15.959	5.115	20.39	38.576	163.76	13.947	4.636	4.636
Prostate.1	222.105	204.209	33.056	8.88	188.334	4.636	5.139	11670.3	139.19	72.737	74.371	4.636	14.39	4.654	11.369	4.669	10.888	4.764	22.698	4.636	6.908	1209.19	4.636	5.141	51.079	18.818	170.435	585.92	48.96	77.863	97.053	96.357	1994.76	4.636	46.029	11.119	4.636	4.636	47.36	10661	4.636	8.811	5.673	255.236	93.193	11.972	213.313	4.636	4.636
Prostate.2	211.148	134.884	10.443	5.275	114.165	4.636	7.21	8879.47	132.048	40.661	74.003	4.636	43.377	4.653	7.736	4.669	29.226	4.764	20.828	4.636	5.319	902.574	4.636	9.186	39.818	31.162	172.003	703.109	44.044	98.331	124.17	78.29	1926.55	4.636	23.58	10.305	4.636	4.636	53.02	15792.1	4.77	4.725	5.115	197.599	102.848	24.177	317.442	4.636	4.636
Retina.1	14.546	29.132	8.439	4.777	4.742	4.636	4.934	12.039	4.636	4.636	8.094	4.636	5.053	4.636	7.207	4.669	6.052	4.764	117.937	4.636	7.289	6.718	4.636	1473.06	11.072	4.636	7.824	15.785	4.807	7.832	5.776	12.219	118.067	4.636	67.522	10.305	4.636	4.636	8.959	8.006	7.892	82.047	4.814	851.267	661.598	6.836	9.447	4.636	4.636
Retina.2	28.842	41.028	11.594	4.694	4.674	4.636	4.636	12.979	4.636	4.636	11.722	5.173	4.885	4.653	7.207	4.669	6.563	4.764	122.604	5.036	13.223	6.83	4.636	1398.35	14.334	4.636	12.898	22.044	4.807	7.832	6.053	13.623	87.257	4.636	70.033	10.305	4.636	4.636	8.26	12.352	5.824	66.6	5.115	899.577	581.472	7.225	12.31	4.636	4.636
Retinal_pigment_epithelium.1	21.656	43.833	8.439	4.694	7.362	4.636	4.636	28.527	4.636	4.936	7.233	4.636	8.827	4.636	23.923	8.619	6.052	4.764	7.106	4.636	5.319	29.543	4.636	99.789	14.334	9.716	10.702	210.463	131.325	153.288	172.794	85.847	1900.44	4.636	93.685	10.305	4.636	7.1	254.754	231.185	4.636	4.636	6.486	4055.17	3707.34	6.836	13.009	4.636	4.636
Retinal_pigment_epithelium.2	14.546	69.547	8.439	4.694	4.742	4.636	4.636	26.586	4.636	4.936	7.134	4.636	5.113	4.654	15.276	10.59	6.052	5.177	7.778	4.636	5.319	8.054	4.636	432.603	25.527	4.673	23.377	119.258	51.576	81.684	93.824	68.94	1013.01	4.636	71.719	10.305	4.636	4.636	170.545	110.218	4.636	4.636	5.391	2996.58	2121.85	7.375	13.237	4.636	4.636
Salivary_gland.1	785.96	913.817	8.439	4.694	36.873	4.636	15.44	2903.98	88.504	4452.04	2074.08	4.636	750.693	4.654	100.157	5.932	4108.52	9.444	22.74	4.636	7.888	362.899	135.579	674.466	238.96	206.623	57.467	4880.53	607.641	993.329	1108.58	583.094	13693.8	4.636	40.553	10.809	4.636	7.159	363.585	2909.79	4.636	4.636	12.492	542.511	401.074	13.813	1690.87	4.636	4.636
Salivary_gland.2	62.681	125.414	8.439	4.694	147.19	5.003	4.636	1142.15	10.602	182.676	145.005	4.636	28.601	4.795	31.51	4.669	5466.8	12.571	5.056	4.636	5.944	392.148	8.132	9.426	167.823	188.5	19.588	164.225	45.861	80.228	10.308	66.975	1468.49	4.636	15.604	10.305	4.636	4.636	36.658	944.757	4.636	8.076	9.338	202.155	131.42	8.784	934.221	5.192	4.636
Skeletal_muscle.1	544.374	974.278	8.439	4.694	8.61	8.868	355.215	1494.61	31.991	525.517	352.313	4.937	16.049	4.636	176.253	4.883	25.679	81.967	12.299	4.636	5.319	3821.97	4.636	7.132	60.278	4.636	48.758	4647.46	596.086	1061.37	977.021	594.689	10087.1	7.161	22.077	12.037	4.636	4.636	14.508	5795.94	4.636	5.136	5.115	31.756	59.682	52.811	373.341	5.92	4.636
Skeletal_muscle.2	696.734	780.652	8.439	4.694	4.911	4.973	261.626	1267.28	16.722	364.556	291.545	4.636	5.794	4.636	40.552	5.006	31.422	64.451	5.163	4.636	5.319	3660.11	4.636	5.326	81.695	4.636	43.823	1779.39	207.666	328.476	282.324	203.26	4026.42	4.819	15.593	10.305	4.636	4.636	13.925	5915.11	4.636	4.636	10.045	122.824	93.079	46.952	1115.28	4.636	4.636
Spinal_cord.1	100.435	128.861	8.439	4.694	4.802	4.636	4.636	28844.4	119.234	6.66	7.134	4.636	4.873	4.654	7.207	4.669	6.052	4.764	103.214	5.695	13.154	10.981	782.878	4596.85	14.334	4.636	30.212	92.779	4.912	9.152	12.013	9.411	162.374	4.636	29.129	10.424	4.636	4.636	6.08	295.19	4.636	4.636	8.254	120.701	80.595	5.429	13.487	4.636	4.636
Spinal_cord.2	181.337	146.804	8.439	4.694	5.433	4.636	4.645	22253.3	106.799	4.936	6.182	4.692	4.873	4.636	7.146	4.669	6.448	4.764	75.047	4.646	24.694	9.99	613.922	4315.63	37.592	4.837	36.599	74.302	8.118	15.069	5.776	9.56	168.438	4.636	27.315	10.482	4.636	4.636	7.252	252.989	4.636	4.67	5.678	66.907	81.645	6.841	15.759	4.676	4.636
Spleen.1	52.278	65.256	8.439	4.694	5.876	4.636	4.636	54.591	4.636	5.716	7.134	4.636	11.287	4.654	4.696	4.669	12.515	46.456	4.744	4.636	5.319	229.108	4.636	6.099	723.352	4.636	18.85	105.612	15.469	7.874	27.914	27.654	424.939	15.529	28.4	8.893	4.636	4.636	6.521	2852.73	4.636	4.636	24.684	109.435	92.328	11.639	190.773	4.636	4.636
Spleen.2	100.509	137.781	8.468	4.694	4.848	4.636	4.636	16.268	4.636	6.098	13.916	4.65	5.315	5.054	7.158	4.669	10.733	40.967	4.804	4.636	5.319	262.18	4.636	7.132	487.229	4.636	17.502	142.452	12.059	33.221	25.191	31.553	289.09	10.777	16.66	10.305	4.636	4.636	7.897	3017.38	4.636	4.665	15.611	138.615	67.905	8.784	98.608	4.636	4.636
Stem_cells__HSC.1	14.546	29.132	8.736	4.694	4.742	4.636	4.636	13.829	4.636	4.936	6.182	4.636	5.315	4.654	9.337	4.636	6.563	5.545	152.133	4.636	5.319	8.057	4.636	7.132	34.165	23.169	18.504	15.785	4.807	6.856	4.786	8.87	7.409	4.636	155.339	10.305	4.636	5.638	15.299	8.006	4.636	4.636	5.549	187.177	95.545	6.836	242.77	4.636	4.636
Stem_cells__HSC.2	14.546	29.132	8.816	4.694	4.636	5.881	4.636	15.884	4.636	4.936	5.958	4.636	5.76	4.636	7.207	4.669	6.563	4.764	154.046	4.636	7.924	6.391	4.636	7.132	45.295	29.335	15.997	17.548	4.807	4.636	4.636	4.636	5.523	4.636	168.677	10.305	4.636	4.636	50.051	6.932	4.636	4.636	5.115	246.448	85.984	5.208	109.041	4.636	4.636
Stomach.1	97.135	79.7	16.012	4.694	11.06	4.636	8.119	17.248	4.636	339.752	246.325	4.636	5.315	4.636	7.207	4.669	505.111	78.995	5.211	4.636	5.319	2072.31	4.636	5.141	50.117	70.878	450.967	19.365	4.807	7.832	5.776	9.411	9.496	4.636	15.604	11.212	4.636	4.636	27.065	2045.64	24.863	23.423	5.425	88.562	56.007	15.425	55.103	4.636	4.636
Stomach.2	134.418	83.26	10.691	4.694	40.501	4.636	5.102	21.939	4.636	541.223	474.289	4.636	6.471	4.636	6.948	4.669	707.025	53.693	5.387	4.636	5.319	2913.24	4.636	7.602	44.2	40.014	326.85	24.622	4.807	7.832	5.776	5.205	33.527	4.636	16.66	11.876	4.636	4.855	62.508	1715.6	4.636	7.349	9.241	181.707	75.367	31.342	43.255	4.636	4.636
Testis.1	137.599	58.971	8.859	5.165	9.679	4.636	4.636	8.907	4.636	4.936	6.742	1052.46	6.219	4.654	1601.25	4.669	26.854	4.764	5.387	4.636	4.999	4.74	4.636	7.132	26.956	4.636	81.603	29.76	4.807	7.832	5.776	9.411	17.417	4.636	6.783	10.305	4.636	4.636	6.08	236.462	13.519	21.123	5.161	5.271	9.042	8.784	17.709	4.636	4.636
Testis.2	56.107	93.896	8.439	4.858	5.103	4.636	4.636	13.829	4.636	4.636	5.958	981.378	6.606	4.654	1977.8	4.669	26.927	4.764	11.113	4.636	5.319	9.839	4.636	7.132	46.884	4.636	59.853	42.375	4.807	7.832	5.1	9.411	62.25	4.915	6.395	10.305	4.636	4.636	5.357	694.081	5.645	6.108	5.115	5.372	6.293	6.77	45.755	5.005	4.636
Thymocyte_DP_CD4+CD8+.1	33.614	29.132	8.439	4.694	4.742	4.636	4.636	12.979	4.636	4.936	6.182	4.636	4.873	4.653	10.191	5.273	6.563	4.764	17.675	4.636	5.319	6.718	4.636	5.141	8.737	13.304	20.958	13.876	4.807	6.976	5.776	7.503	6.53	4.636	12.664	10.305	4.636	4.636	6.521	6.932	4.636	4.636	5.115	5.401	31.678	8.618	238.446	4.636	4.636
Thymocyte_DP_CD4+CD8+.2	23.276	29.132	8.439	4.694	4.742	4.636	4.636	13.829	4.636	4.936	6.182	4.636	4.873	4.654	10.063	4.669	6.563	4.764	21.382	4.636	5.319	6.718	4.636	7.132	7.165	23.236	26.142	13.876	4.807	7.832	5.776	9.411	7.409	4.636	12.664	11.854	4.636	4.636	8.537	13.392	4.636	4.636	5.115	6.134	11.727	6.836	295.335	4.636	4.636
Thymocyte_SP_CD4+.1	14.546	29.132	8.439	4.694	4.742	4.636	4.636	8.549	4.636	4.636	5.958	4.636	4.873	4.654	13.47	4.951	6.052	4.764	5.027	4.636	5.319	4.74	4.636	7.132	16.249	4.636	26.566	11.074	4.807	5.344	4.636	9.411	6.937	4.636	12.664	11.401	4.636	4.636	14.028	8.006	4.636	4.636	8.531	5.059	11.727	8.618	29.596	4.636	4.636
Thymocyte_SP_CD4+.2	25.165	29.132	8.439	4.694	4.742	4.636	4.636	8.549	4.636	4.936	5.958	4.636	4.873	4.654	28.748	4.669	6.563	4.764	5.356	4.636	5.319	6.718	4.636	7.132	11.687	6.748	19.658	13.876	4.807	5.087	4.636	9.411	7.409	4.636	9.01	11.436	4.636	6.35	9.954	6.932	4.636	4.636	5.161	5.401	11.727	7.347	13.009	4.636	4.636
Thymocyte_SP_CD8+.1	16.6	20.958	8.439	4.694	4.742	4.636	4.636	12.979	4.636	4.936	7.134	4.636	5.315	4.636	7.962	4.669	13.131	4.764	5.027	4.636	5.319	4.74	4.636	5.834	21.099	6.572	7.852	9.817	4.807	7.048	5.499	8.02	5.523	4.636	9.01	10.305	4.636	4.636	6.521	6.932	4.636	5.088	5.161	5.005	8.029	6.836	15.759	4.954	4.636
Thymocyte_SP_CD8+.2	29.618	29.132	8.439	4.694	4.742	4.636	4.636	12.979	4.636	4.936	5.958	4.636	4.873	4.636	8.272	4.669	9.041	4.764	10.397	4.636	5.319	5.745	4.636	6.956	10.065	16.313	9.921	18.705	4.807	6.385	5.776	9.411	13.781	4.636	15.423	10.305	4.636	4.636	7.305	8.006	4.636	4.636	5.115	5.401	20.023	6.836	13.48	7.953	4.636
Umbilical_cord.1	686.006	365.607	8.855	4.775	4.742	39.747	463.271	44.032	4.781	10959	5668.11	5.562	556.004	4.999	7.207	134.065	210.566	5.098	4.891	4.636	5.319	1906.49	4.64	52.503	227.51	4.636	656.76	697.131	118.388	205.733	178.271	183.5	4184.2	32.157	436.696	16.371	4.636	4.636	11.94	6134.58	7.818	8.302	48.002	508.393	423.333	21.053	36.588	4.636	4.636
Umbilical_cord.2	541.007	414.744	8.439	4.694	4.742	6.145	206.244	16.477	4.636	10315.5	6071.39	4.75	439.896	4.654	7.515	167.513	229.24	4.84	5.462	4.636	5.319	1898.04	4.636	22.793	232.639	4.636	990.85	738.233	80.835	227.606	148.679	174.984	3103.59	59.257	509.589	17.514	4.636	4.636	21.325	9054.93	7.92	20.934	53.243	578.99	318.42	33.761	15.693	4.636	4.636
Uterus.1	5789.81	3987.62	8.439	4.694	12.267	4.636	4.636	46.819	4.656	200.177	100.788	4.948	5.315	4.654	7.207	40.144	188.289	17.433	5763.98	56.711	1372.52	8371.1	4.636	7.132	400.773	110.247	198.479	21.679	4.812	7.832	5.776	9.411	54.855	4.636	196.282	17.316	4.636	9.223	223.242	14666.8	150.771	160.57	14.675	464.686	210.824	198.953	200.23	4.636	4.636
Uterus.2	7281.48	4471.49	8.453	4.694	4.742	4.636	4.636	52.757	4.636	426.958	195.854	5.011	31.108	4.654	7.214	11.472	72.806	45.743	5204.21	26.896	1118.01	6395.23	4.636	7.132	258.519	373.246	168.086	21.696	4.774	7.832	5.776	9.411	17.604	4.636	95.247	10.305	4.636	7.26	136.189	18576.4	324.054	372.995	8.384	295.942	169.726	72.628	618.831	4.638	4.636
median	58.334	61.374	8.439	4.694	4.742	4.636	4.636	21.939	4.636	4.936	7.134	4.636	5.315	4.654	7.515	4.669	13.131	4.764	6.646	4.636	5.319	6.718	4.636	7.132	66.022	4.636	27.649	20.215	4.807	7.832	5.776	9.411	17.604	4.636	27.315	10.305	4.636	4.636	14.041	123.655	4.636	4.636	5.556	52.993	39.472	8.784	29.596	4.636	4.636
Osteoblast_day5.1/median	89.1226	71.4566	7.46984	1.64423	30.3355	2.72757	20.4584	18.3793	2.02977	782.48	196.505	36.8753	53.9272	8.51139	21.7927	1.45149	28.0313	2.40281	0.810111	1	1.01786	10.2956	106.077	202.203	1.82683	7.39905	49.264	319.234	170.937	199.935	390.633	75.2898	980.437	37.6995	14.5369	3.48869	1	11.1866	151.411	4.39613	1	1	11.7991	10.605	8.49468	17.478	0.826159	1	1
Osteoblast_day5.2/median	112.902	71.9314	2.1512	1.03515	9.01392	1.49871	17.8011	18.2325	2.84232	675.437	223.049	42.5673	49.8734	0.999785	64.4277	3.52474	28.8136	1.60726	0.824105	1	1.03121	7.24442	160.566	265.383	0.148087	10.8962	45.7246	386.847	215.207	231.359	460.922	103.391	1416.68	4.22347	14.2633	1.94178	1	2.31644	25.3366	3.17625	1.30134	1.88007	18.5704	14.2789	10.6268	5.08288	1.3343	1	1
Osteoblast_day5/median-Average	101.013	71.694	4.81052	1.33969	19.6747	2.11314	19.1297	18.3059	2.43604	728.958	209.777	39.7213	51.9003	4.75559	43.1102	2.48811	28.4225	2.00504	0.817108	1	1.02453	8.77002	133.321	233.793	0.987459	9.14765	47.4943	353.04	193.072	215.647	425.777	89.3402	1198.56	20.9615	14.4001	2.71524	1	6.75151	88.3739	3.78619	1.15067	1.44003	15.1848	12.442	9.56076	11.2805	1.08023	1	1
Osteoblast_day14.1/median	72.07	46.1768	14.5004	8.38219	81.1807	11.7798	83.5796	435.377	43.4217	3619.13	934.079	16.9763	1030.2	2.89214	90.6403	46.3585	30.1033	2.78988	11.1673	3.29918	3.99906	188.853	248.684	379.201	1.90043	8.71053	65.3777	764.595	377.094	419.473	896.911	189.878	2883.11	26.522	29.1354	3.44862	1.83865	6.37338	34.0688	83.2727	4.01359	2.98749	33.9696	27.4207	21.5675	14.753	299.621	1	1
Osteoblast_day14.2/median	88.903	60.7597	3.50113	1.32403	28.283	9.86713	77.8343	344.128	28.1946	3697.63	937.578	20.2317	961.41	2.88053	104.53	35.4314	19.4212	1	2.27987	1.05738	1.15435	90.1442	316.873	540.693	1	5.41437	23.3129	774.252	403.248	453.13	1012.04	189.659	2652.7	9.14991	25.8881	2.68598	1.06471	1	19.967	53.7492	3.2129	5.67688	38.4044	34.3684	27.1319	13.5289	83.6775	1	1
Osteoblast_day14/median-Average	80.4865	53.4683	9.00077	4.85311	54.7319	10.8234	80.707	389.753	35.8081	3658.38	935.828	18.604	995.804	2.88633	97.5853	40.8949	24.7623	1.89494	6.72359	2.17828	2.57671	139.499	282.779	459.947	1.45021	7.06245	44.3453	769.423	390.171	436.302	954.474	189.769	2767.9	17.836	27.5118	3.0673	1.45168	3.68669	27.0179	68.511	3.61324	4.33218	36.187	30.8946	24.3497	14.1409	191.649	1	1
Osteoblast_day21.1/median	97.853	61.8919	8.01908	1.63613	50.9962	7.1855	62.0626	718.697	94.7233	3692.86	1337.73	33.9884	1138.3	24.0138	320.651	50.2262	36.243	4.08039	59.1676	2.52869	26.6069	280.075	273.514	619.223	24.0328	13.0915	43.2884	947.31	471.276	538.897	1094.74	229.501	3269.93	7.84944	26.9122	4.84474	1.33909	8.18162	168.971	138.127	6.75949	7.23727	30.7604	39.8909	29.1097	15.5409	563.96	1	1
Osteoblast_day21.2/median	91.8712	61.6398	4.22183	1.15871	14.8368	14.6305	114.839	568.73	43.8557	4370.34	1181.18	9.70858	1246.96	14.6055	301.281	87.0636	24.1589	4.76238	24.308	2.33542	9.08855	186.077	383.078	580.929	21.6437	6.68033	25.5654	1186.25	608.939	638.888	1391.21	282.45	3874.6	1.03991	33.3859	6.47977	2.19392	10.7571	175.53	136.192	2.86583	8.31816	63.9257	56.4985	39.0778	18.1263	164.146	1	1
Osteoblast_day21/median-Average	94.8621	61.7659	6.12045	1.39742	32.9165	10.908	88.4506	643.713	69.2895	4031.6	1259.46	21.8485	1192.63	19.3096	310.966	68.6449	30.201	4.42139	41.7378	2.43205	17.8477	233.076	328.296	600.076	22.8382	9.88589	34.4269	1066.78	540.108	588.893	1242.97	255.976	3572.26	4.44467	30.1491	5.66225	1.7665	9.46937	172.25	137.159	4.81266	7.77772	47.3431	48.1947	34.0937	16.8336	364.053	1	1
(Osteoblast_day14/median-Average)/(Osteoblast_day5/median-Average)	0.787432	0.84469	1.62752	1.27907	3.1377	6.58377	4.37244	18.8745	9.91956	5.47443	4.20347	0.475287	19.277	2.88115	1.62244	10.0522	0.674028	0.622176	2.76648	1.05738	1.11942	12.4433	1.97348	2.03741	6.75279	0.496902	0.509855	2.00144	1.87376	1.95856	2.19568	1.8344	1.87247	2.16645	1.81502	1.38326	1.06471	0.431698	0.788071	16.9222	2.46892	3.0195	2.06805	2.40693	2.55314	2.66166	62.7126	1	1
(Osteoblast_day21/median-Average)/(Osteoblast_day5/median-Average)	0.813722	0.856925	1.96254	1.11937	1.64599	9.76209	6.4512	31.1932	15.4295	6.47039	5.29563	0.228076	25.0025	14.6086	4.67627	24.7007	0.838455	2.96304	29.4963	2.33542	8.81349	25.6856	2.3858	2.18902	146.155	0.613085	0.559117	3.06647	2.82955	2.76146	3.01831	2.73187	2.73497	0.246221	2.34068	3.33703	2.19392	4.64382	6.92791	42.8783	2.20222	4.42439	3.44235	3.95678	3.67727	3.56614	123.02	1	1
[truncated: 84 more columns]

## Sheet: Subcellular Location
S2 Table Information on gene expression and protein subcellular localization of 72 Genes in BD Library
NO.	Gene	Full name	Subcellular location
1	Foxs1	Forkhead box protein S1	Nucleus
2	Atoh8	Atonal homolog 8	Cytoplasm, Nucleus
3	Sema7a	Semaphorin-7A	Cell membrane
4	Xpr1	Xenotropic and polytropic retrovirus receptor 1	Cell membrane, Membrane
5	Fhl2	Four and a half LIM domains protein 2	Cytoplasm, Nucleus
6	Igfbp2	Insulin-like growth factor-binding protein 2	Secreted
7	Trim35	Tripartite motif-containing protein 35	Cytoplasm, Nucleus
8	Phf10	PHD finger protein 10	Nucleus
9	Zbtb32	Zinc finger and BTB domain-containing protein 32	Nucleus
10	Aebp1	AE binding protein 1	Isoform 1: Secreted Isoform 2: Cytoplasm & Nucleus
11	Ifi44l	Interferon-induced protein 44-like	Cytoplasm
12	Ms4a7	MS4A7 protein	Integral component of membrane
13	Emr1	Adhesion G protein-coupled receptor E1	Cell membrane
14	Tead2	Transcriptional enhancer factor TEF-4	Nucleus
15	Rln1	Rln1 protein/relaxin 1	Secreted
16	Creb3l1	Cyclic AMP-responsive element-binding protein 3-like protein 1	Endoplasmic reticulum, Membrane, Nucleus
17	Eya2	Eyes absent homolog 2	Cytoplasm, Nucleus
18	Zic1	Zinc finger protein ZIC 1	Cytoplasm, Nucleus
19	Plagl1	Protein Plagl1	Nucleus
20	Tbx15	T-box transcription factor TBX15	Nucleus
21	Zfp637	Zinc finger protein 32	Nucleus
22	Zfp260	Zinc finger protein 260	Cytoplasm; Nucleoplasm
23	Irx3	Iroquois-class homeodomain protein IRX-3	Nucleus
24	Irx5	Iroquois-class homeodomain protein IRX-5	Nucleus
25	Sned1	Sushi, nidogen and EGF-like domain-containing protein 1	Secreted
26	Sox4	Transcription factor SOX-4	Nucleus
27	Hic1	Hypermethylated in cancer 1 protein	Nucleus
28	Igf2	Insulin-like growth factor II	Secreted
29	Aldh1a3	Aldehyde dehydrogenase family 1, subfamily A3	Cytoplasm
30	Mxd4	Max dimerization protein 4	Nucleus
31	Tnfrsf19	Tumor necrosis factor receptor superfamily member 19	Secreted, Cell membrane, Membrane
32	Wisp2	WNT1-inducible-signaling pathway protein 2	Secreted
33	Zcchc24	Zinc finger CCHC domain-containing protein 24	-
34	Gpha2	Glycoprotein hormone alpha-2	Secreted
35	Gpnmb	Transmembrane glycoprotein NMB	Cell membrane; Cytoplasmic vesicle membrane
36	Prkcdbp	Protein kinase C delta-binding protein	Cytoplasm
37	Glis2	Zinc finger protein GLIS2	Cytoplasm, Nucleus
38	Zfhx4	Zfhx4 protein	Nucleus
39	Dapk2	Death-associated protein kinase 2	Cytoplasm, Cytoplasmic vesicle
40	Mxra8	Matrix-remodeling-associated protein 8/Adipocyte-specific protein 3	Membrane; Single-pass type I membrane protein
41	Srpx	Sushi-repeat-containing protein SRPX	Autophagosome Source, Endoplasmic reticulum
42	Edil3	EGF-like repeat and discoidin I-like domain-containing protein 3	Secreted
43	Sertad4	SERTA domain-containing protein 4	Nucleus
44	Maf	Transcription factor Maf	Nucleus
45	Fmod	Fmod protein	Secreted
46	Omd	Omd protein; Osteomodulin	Secreted
47	Gulp1	PTB domain-containing engulfment adapter protein 1	Cytoplasm
48	clec5a	C-type lectin domain family 5 member A	Cell membrane
49	Podn	Podn protein	Secreted & Cytoplasm
50	Angptl1	Angiopoietin-related protein 1	Secreted
51	Greb1	Protein GREB1	Membrane
52	Mest	Mesoderm-specific transcript protein	Endoplasmic reticulum, Membrane
53	Nfam1	NFAT activation molecule 1	Cell membrane
54	Prelp	Prolargin	Secreted
55	Aspn	Asporin	Secreted
56	Pcsk5	Proprotein convertase subtilisin/kexin type 5	Secreted, Membrane
57	Tmtc1	Transmembrane and TPR repeat-containing protein 1	Membrane; Multi-pass membrane protein
58	Comp	Cartilage oligomeric matrix protein precursor	Secreted
59	Lum	Lumican	Secreted
60	Ms4a6d	Membrane-spanning 4-domains subfamily A member 6D	integral component of membrane
61	Mfap4	Microfibril-associated glycoprotein 4	Secreted
62	Igfbp5	Insulin-like growth factor-binding protein 5	Secreted
63	Clec11a	C-type lectin domain family 11 member A	Secreted & Cytoplasm
64	Dpt	Dermatopontin	Secreted
65	Cpz	Carboxypeptidase Z	Secreted
66	Sepp1	Selenoprotein P	Secreted
67	Dio2	Type II iodothyronine deiodinase	Membrane
68	Apod	Apolipoprotein D	Secreted
69	Gpx3	Glutathione peroxidase 3	Extracellular region or secreted
70	Steap4	Metalloreductase STEAP4	Cell membrane; Golgi apparatus membrane
71	Matn4	Matrilin-4	Secreted
72	Hp	Haptoglobin	Secreted
