# Supplementary material for: Targeted genetic screening in mice through haploid embryonic stem cells identifies critical genes in bone development
Source: PLoS Biol. 2019 Jul 2;17(7):e3000350. doi: 10.1371/journal.pbio.3000350 (PMC6629148; doi:10.1371/journal.pbio.3000350)
Supplement: S3 Table — BD, bone development related; sgRNA, single guide RNA. (XLSX) [file pbio.3000350.s009.xlsx]

## Sheet: Table S3
S3 Table. Information of sgRNAs in BD Library
NO.	Name	sgRNA-Sequence	Genomic Coordinates	strand	Forward oligonucleotide (5'-3')	Reverse oligonucleotide (5'-3')
1	Aebp1-1	TAACCGATCCAGCGTTTCCA	NC_000077.6:chromosome_11:5864209-5864228	-	CACCTGGAAACGCTGGATCGGTTAGT	TAAAACTAACCGATCCAGCGTTTCCA
2	Aebp1-2	CCCCCTTGGAAACGCTGGAT	NC_000077.6:chromosome_11:5864203-5864222	+	CACCCCCCCTTGGAAACGCTGGATGT	TAAAACATCCAGCGTTTCCAAGGGGG
3	Aebp1-3	CGTAATCCTCCTTCTCTATC	NC_000077.6:chromosome_11:5865063-5865082	-	CACCGATAGAGAAGGAGGATTACGGT	TAAAACCGTAATCCTCCTTCTCTATC
4	Aldh1a3-1	TACTTACAGCCAGGATCGCT	NC_000073.6:chromosome_7:66419096-66419115	+	CACCTACTTACAGCCAGGATCGCTGT	TAAAACAGCGATCCTGGCTGTAAGTA
5	Aldh1a3-2	AATGGCCCCACACACCCCGA	NC_000073.6:chromosome_7:66412364-66412383	+	CACCAATGGCCCCACACACCCCGAGT	TAAAACTCGGGGTGTGTGGGGCCATT
6	Aldh1a3-3	CCACGGGGATCCCCGCTGGA	NC_000073.6:chromosome_7:66419184-66419203	+	CACCCCACGGGGATCCCCGCTGGAGT	TAAAACTCCAGCGGGGATCCCCGTGG
7	Angptl1-1	TGACTACTACAGACTGCGCC	NC_000067.6:chromosome_1:156858518-156858537	+	CACCTGACTACTACAGACTGCGCCGT	TAAAACGGCGCAGTCTGTAGTAGTCA
8	Angptl1-2	AACTGCGCCCACTTCCATAA	NC_000067.6:chromosome_1:156860417-156860436	+	CACCTGACTACTACAGACTGCGCCGT	TAAAACTTATGGAAGTGGGCGCAGTT
9	Angptl1-3	AGAATACAGCAGCTTTCGTC	NC_000067.6:chromosome_1:156858485-156858504	+	CACCAGAATACAGCAGCTTTCGTCGT	TAAAACGACGAAAGCTGCTGTATTCT
10	Apod-1	GGTGAAGAGACCCGCCAGCG	NC_000082.6:chromosome_16:31311089-31311108	+	CACCGGTGAAGAGACCCGCCAGCGGT	TAAAACCGCTGGCGGGTCTCTTCACC
11	Apod-2	TGTCGATGCCATTAGAAGTA	NC_000082.6:chromosome_16:31297391-31297410	+	CACCTGTCGATGCCATTAGAAGTAGT	TAAAACTACTTCTAATGGCATCGACA
12	Apod-3	TCAAGCCAACTACTCGCTGA	NC_000082.6:chromosome_16:31303450-31303469	-	CACCTCAGCGAGTAGTTGGCTTGAGT	TAAAACTCAAGCCAACTACTCGCTGA
13	Aspn-1	TCAACCATTCGAGTATCAAA	NC_000079.6:chromosome_13:49553949-49553968	-	CACCTTTGATACTCGAATGGTTGAGT	TAAAACTCAACCATTCGAGTATCAAA
14	Aspn-2	AGGCCTACCACCAACTTTGC	NC_000079.6:chromosome_13:49563439-49563458	+	CACCAGGCCTACCACCAACTTTGCGT	TAAAACGCAAAGTTGGTGGTAGGCCT
15	Aspn-3	CATTCCATTTGATACTCGAA	NC_000079.6:chromosome_13:49553942-49553961	+	CACCCATTCCATTTGATACTCGAAGT	TAAAACTTCGAGTATCAAATGGAATG
16	Atoh8-1	CGAAGCGACCGCCGCCTCAA	NC_000072.6:chromosome_6:72234498-72234517	-	CACCTTGAGGCGGCGGTCGCTTCGGT	TAAAACCGAAGCGACCGCCGCCTCAA
17	Atoh8-2	GAGCCGGTGCGGCGCGCGAA	NC_000072.6:chromosome_6:72235052-72235071	-	CACCTTCGCGCGCCGCACCGGCTCGT	TAAAACGAGCCGGTGCGGCGCGCGAA
18	Atoh8-3	CAGGTGCCGTGCTACTCCTA	NC_000072.6:chromosome_6:72223917-72223936	-	CACCTAGGAGTAGCACGGCACCTGGT	TAAAACCAGGTGCCGTGCTACTCCTA
19	Clec11a-1	TCAGCCCAATGGCGGCGTCC	NC_000073.6:chromosome_7:44304636-44304655	-	CACCGGACGCCGCCATTGGGCTGAGT	TAAAACTCAGCCCAATGGCGGCGTCC
20	Clec11a-2	ATTGGTGTAGGCCTGCATCG	NC_000073.6:chromosome_7:44305982-44306001	+	CACCATTGGTGTAGGCCTGCATCGGT	TAAAACCGATGCAGGCCTACACCAAT
21	Clec11a-3	CCACCAAGAACCGTCGTCTG	NC_000073.6:chromosome_7:44304592-44304611	+	CACCCCACCAAGAACCGTCGTCTGGT	TAAAACCAGACGACGGTTCTTGGTGG
22	Clec5a-1	GTAGTAGTGATCAAAGTTGT	NC_000072.6:chromosome_6:40585176-40585195	-	CACCACAACTTTGATCACTACTACGT	TAAAACGTAGTAGTGATCAAAGTTGT
23	Clec5a-2	TCTCCTTCTCCGAATCACCT	NC_000072.6:chromosome_6:40581872-40581891	-	CACCAGGTGATTCGGAGAAGGAGAGT	TAAAACTCTCCTTCTCCGAATCACCT
24	Clec5a-3	ACGAAAGTACCATGCCTACA	NC_000072.6:chromosome_6:40582251-40582270	-	CACCTGTAGGCATGGTACTTTCGTGT	TAAAACACGAAAGTACCATGCCTACA
25	Comp-1	CCCGCGCACCTCATTAACGT	NC_000074.6:chromosome_8:70374964-70374983	-	CACCACGTTAATGAGGTGCGCGGGGT	TAAAACCCCGCGCACCTCATTAACGT
26	Comp-2	GTTCAGCGGACCCACCCACG	NC_000074.6:chromosome_8:70375810-70375829	+	CACCGTTCAGCGGACCCACCCACGGT	TAAAACCGTGGGTGGGTCCGCTGAAC
27	Comp-3	TATTGATGCACCGCACCCGC	NC_000074.6:chromosome_8:70375753-70375772	-	CACCGCGGGTGCGGTGCATCAATAGT	TAAAACTATTGATGCACCGCACCCGC
28	Cpz-1	GGCCTTTGACGCCATCGACA	NC_000071.6:chromosome_5:35517477-35517496	-	CACCTGTCGATGGCGTCAAAGGCCGT	TAAAACGGCCTTTGACGCCATCGACA
29	Cpz-2	GCGGTGTGGGGAACGATGTA	NC_000071.6:chromosome_5:35517696-35517715	+	CACCGCGGTGTGGGGAACGATGTAGT	TAAAACTACATCGTTCCCCACACCGC
30	Cpz-3	TCGAGAACTCGATGACCACC	NC_000071.6:chromosome_5:35515375-35515394	+	CACCTCGAGAACTCGATGACCACCGT	TAAAACGGTGGTCATCGAGTTCTCGA
31	Creb3l1-1	GAGCGGGCCATGGGCCGGAC	NC_000068.7:chromosome_2:91991930-91991949	+	CACCGAGCGGGCCATGGGCCGGACGT	TAAAACGTCCGGCCCATGGCCCGCTC
32	Creb3l1-2	GTGTTGGAGGCATCTGTACG	NC_000068.7:chromosome_2:91992018-91992037	+	CACCGTGTTGGAGGCATCTGTACGGT	TAAAACCGTACAGATGCCTCCAACAC
33	Creb3l1-3	CCAGCACTTCCCGGAGCACC	NC_000068.7:chromosome_2:92002058-92002077	-	CACCGGTGCTCCGGGAAGTGCTGGGT	TAAAACCCAGCACTTCCCGGAGCACC
34	Dapk2-1	CTATGAGAACCGCACCGACG	NC_000075.6:chromosome_9:66220717-66220736	+	CACCCTATGAGAACCGCACCGACGGT	TAAAACCGTCGGTGCGGTTCTCATAG
35	Dapk2-2	CTCAAGGATGAGCACCACGT	NC_000075.6:chromosome_9:66220734-66220753	-	CACCACGTGGTGCTCATCCTTGAGGT	TAAAACCTCAAGGATGAGCACCACGT
36	Dapk2-3	CCTCACTTAACGACTCCTTC	NC_000075.6:chromosome_9:66231749-66231768	-	CACCGAAGGAGTCGTTAAGTGAGGGT	TAAAACCCTCACTTAACGACTCCTTC
37	Dio2-1	GCGCCTCCACTCTCCGCGAG	NC_000078.6:chromosome_12:90738126-90738145	+	CACCGCGCCTCCACTCTCCGCGAGGT	TAAAACCTCGCGGAGAGTGGAGGCGC
38	Dio2-2	AGCCGCTCCAAGTCCACTCG	NC_000078.6:chromosome_12:90738142-90738161	-	CACCCGAGTGGACTTGGAGCGGCTGT	TAAAACAGCCGCTCCAAGTCCACTCG
39	Dio2-3	ACCTACAAGAAGTCCGAAGT	NC_000078.6:chromosome_12:90729454-90729473	-	CACCACTTCGGACTTCTTGTAGGTGT	TAAAACACCTACAAGAAGTCCGAAGT
40	Dpt-1	CCGCTACTTCGAATCAGTGC	NC_000067.6:chromosome_1:164808951-164808970	+	CACCCCGCTACTTCGAATCAGTGCGT	TAAAACGCACTGATTCGAAGTAGCGG
41	Dpt-2	ATCCATCATCACCGTAGTCC	NC_000067.6:chromosome_1:164796824-164796843	-	CACCGGACTACGGTGATGATGGATGT	TAAAACATCCATCATCACCGTAGTCC
42	Dpt-3	CGCAGTCGTAGTCAGTCATC	NC_000067.6:chromosome_1:164823200-164823219	-	CACCGATGACTGACTACGACTGCGGT	TAAAACCGCAGTCGTAGTCAGTCATC
43	Edil3-1	GAGATAAGCGAAGCCTATCG	NC_000079.6:chromosome_13:89042473-89042492	+	CACCGAGATAAGCGAAGCCTATCGGT	TAAAACCGATAGGCTTCGCTTATCTC
44	Edil3-2	TGAATCCCATTAAATCCCCG	NC_000079.6:chromosome_13:89042530-89042549	-	CACCCGGGGATTTAATGGGATTCAGT	TAAAACTGAATCCCATTAAATCCCCG
45	Edil3-3	TCCACAACACTAGAGCAGTT	NC_000079.6:chromosome_13:88944924-88944943	-	CACCAACTGCTCTAGTGTTGTGGAGT	TAAAACTCCACAACACTAGAGCAGTT
46	Emr1-1	AAAGTTGGTTTGTCCATTGC	NC_000083.6:chromosome_17:57402007-57402026	-	CACCGCAATGGACAAACCAACTTTGT	TAAAACAAAGTTGGTTTGTCCATTGC
47	Emr1-2	TCAGTGCAGGTGGCATAAGC	NC_000083.6:chromosome_17:57401940-57401959	-	CACCGCTTATGCCACCTGCACTGAGT	TAAAACTCAGTGCAGGTGGCATAAGC
48	Emr1-3	TACAGCTGTACCTGTCAACC	NC_000083.6:chromosome_17:57402810-57402829	+	CACCTACAGCTGTACCTGTCAACCGT	TAAAACGGTTGACAGGTACAGCTGTA
49	Eya2-1	CGGAGTTGGGTACGCTGTAT	NC_000068.7:chromosome_2:165685644-165685663	-	CACCATACAGCGTACCCAACTCCGGT	TAAAACCGGAGTTGGGTACGCTGTAT
50	Eya2-2	CTATACAGCGTACCCAACTC	NC_000068.7:chromosome_2:165685642-165685661	+	CACCCTATACAGCGTACCCAACTCGT	TAAAACGAGTTGGGTACGCTGTATAG
51	Eya2-3	AACGGACTGACCAACACCGC	NC_000068.7:chromosome_2:165713531-165713550	+	CACCAACGGACTGACCAACACCGCGT	TAAAACGCGGTGTTGGTCAGTCCGTT
52	Fhl2-1	GACCACAGGTACCCGCAAGA	NC_000067.6:chromosome_1:43131810-43131829	-	CACCTCTTGCGGGTACCTGTGGTCGT	TAAAACGACCACAGGTACCCGCAAGA
53	Fhl2-2	GCAGTGCGTGCAGTGCAAAA	NC_000067.6:chromosome_1:43131654-43131673	-	CACCTTTTGCACTGCACGCACTGCGT	TAAAACGCAGTGCGTGCAGTGCAAAA
54	Fhl2-3	TGAATACTCGTCCAAGTGCC	NC_000067.6:chromosome_1:43141725-43141744	-	CACCGGCACTTGGACGAGTATTCAGT	TAAAACTGAATACTCGTCCAAGTGCC
55	Fmod-1	GACCGTCGGGTACCCTCCGA	NC_000067.6:chromosome_1:134040928-134040947	-	CACCTCGGAGGGTACCCGACGGTCGT	TAAAACGACCGTCGGGTACCCTCCGA
56	Fmod-2	AGGGTCATAGGGGTCGTAGT	NC_000067.6:chromosome_1:134040336-134040355	-	CACCACTACGACCCCTATGACCCTGT	TAAAACAGGGTCATAGGGGTCGTAGT
57	Fmod-3	GATCAAGCGCAGCGCAATGC	NC_000067.6:chromosome_1:134046556-134046575	+	CACCGATCAAGCGCAGCGCAATGCGT	TAAAACGCATTGCGCTGCGCTTGATC
58	Foxs1-1	TGGCATCTACCGCTACATCA	NC_000068.7:chromosome_2:152932987-152933006	-	CACCTGATGTAGCGGTAGATGCCAGT	TAAAACTGGCATCTACCGCTACATCA
59	Foxs1-2	TGTCGTGGCAGTCCGGATCC	NC_000068.7:chromosome_2:152932831-152932850	+	CACCTGTCGTGGCAGTCCGGATCCGT	TAAAACGGATCCGGACTGCCACGACA
60	Foxs1-3	CCTCGTGATGACCGCAAGCC	NC_000068.7:chromosome_2:152932875-152932894	-	CACCGGCTTGCGGTCATCACGAGGGT	TAAAACCCTCGTGATGACCGCAAGCC
61	Glis2-1	AAGCGTCCGTCCACCTTCTC	NC_000082.6:chromosome_16:4610284-4610303	-	CACCGAGAAGGTGGACGGACGCTTGT	TAAAACAAGCGTCCGTCCACCTTCTC
62	Glis2-2	ACACCATCCAAATAGCGAAG	NC_000082.6:chromosome_16:4611292-4611311	-	CACCCTTCGCTATTTGGATGGTGTGT	TAAAACACACCATCCAAATAGCGAAG
63	Glis2-3	TAACAAGAGCTTCTCCCGCC	NC_000082.6:chromosome_16:4611814-4611833	+	CACCTAACAAGAGCTTCTCCCGCCGT	TAAAACGGCGGGAGAAGCTCTTGTTA
64	Gpha2-1	TGATCGCCTCGGCACTTGCC	NC_000085.6:chromosome_19:6226993-6227012	+	CACCTGATCGCCTCGGCACTTGCCGT	TAAAACGGCAAGTGCCGAGGCGATCA
65	Gpha2-2	AGATCTCAAGCTCCCCACGC	NC_000085.6:chromosome_19:6227533-6227552	-	CACCGCGTGGGGAGCTTGAGATCTGT	TAAAACAGATCTCAAGCTCCCCACGC
66	Gpha2-3	ACTGCGCACCGTCACATTGA	NC_000085.6:chromosome_19:6226974-6226993	-	CACCTCAATGTGACGGTGCGCAGTGT	TAAAACACTGCGCACCGTCACATTGA
67	Gpnmb-1	CCGAAGACCAGCCACGTAAT	NC_000072.6:chromosome 6:49042825-49042844	-	CACCCCGAAGACCAGCCACGTAATGT	TAAAACATTACGTGGCTGGTCTTCGG
68	Gpnmb-2	GGCATACATTCCCATCTCGA	NC_000072.6:chromosome 6:49047406-49047425	+	CACCGGCATACATTCCCATCTCGAGT	TAAAACTCGAGATGGGAATGTATGCC
69	Gpnmb-3	AGAGAGCACAACCAATTACG	NC_000072.6:chromosome 6:49042811-49042830	+	CACCAGAGAGCACAACCAATTACGGT	TAAAACCGTAATTGGTTGTGCTCTCT
70	Gpx3-1	ATGGCATACCGGTTATGCGC	NC_000077.6:chromosome_11:54909549-54909568	+	CACCATGGCATACCGGTTATGCGCGT	TAAAACGCGCATAACCGGTATGCCAT
71	Gpx3-2	CCTCCCAGGTATGTTCGACC	NC_000077.6:chromosome_11:54909032-54909051	+	CACCCCTCCCAGGTATGTTCGACCGT	TAAAACGGTCGAACATACCTGGGAGG
72	Gpx3-3	GCTCACCTGGCCGCCTCTTT	NC_000077.6:chromosome_11:54909468-54909487	+	CACCGCTCACCTGGCCGCCTCTTTGT	TAAAACAAAGAGGCGGCCAGGTGAGC
73	Greb1-1	CAGCAGCTGTCATCGTTAGA	NC_000078.6:chromosome_12:16739891-16739910	-	CACCTCTAACGATGACAGCTGCTGGT	TAAAACCAGCAGCTGTCATCGTTAGA
74	Greb1-2	TTCCTTACGCTCCAACACCC	NC_000078.6:chromosome_12:16739955-16739974	-	CACCGGGTGTTGGAGCGTAAGGAAGT	TAAAACTTCCTTACGCTCCAACACCC
75	Greb1-3	TCCGAACCAGATAGTACTTG	NC_000078.6:chromosome_12:16724809-16724828	+	CACCTCCGAACCAGATAGTACTTGGT	TAAAACCAAGTACTATCTGGTTCGGA
76	Gulp1-1	GTTTCTTGGCAGTACCGAAG	NC_000067.6:chromosome_1:44744473-44744492	+	CACCGTTTCTTGGCAGTACCGAAGGT	TAAAACCTTCGGTACTGCCAAGAAAC
77	Gulp1-2	TTACATTCCCTATAATGCAA	NC_000067.6:chromosome_1:44708657-44708676	+	CACCTTACATTCCCTATAATGCAAGT	TAAAACTTGCATTATAGGGAATGTAA
78	Gulp1-3	AAGTTGTGAGAGATGCTGTC	NC_000067.6:chromosome_1:44744514-44744533	+	CACCAAGTTGTGAGAGATGCTGTCGT	TAAAACGACAGCATCTCTCACAACTT
79	Hic1-1	CGGCCGGGCTCACCATGTCA	NC_000077.6:chromosome_11:75167305-75167324	+	CACCCGGCCGGGCTCACCATGTCAGT	TAAAACTGACATGGTGAGCCCGGCCG
80	Hic1-2	CACCCGGGGAGCCTCGATCC	NC_000077.6:chromosome_11:75166522-75166541	+	CACCCACCCGGGGAGCCTCGATCCGT	TAAAACGGATCGAGGCTCCCCGGGTG
81	Hic1-3	AGCCGCACACAGTCCCCGCG	NC_000077.6:chromosome_11:75169231-75169250	-	CACCCGCGGGGACTGTGTGCGGCTGT	TAAAACAGCCGCACACAGTCCCCGCG
82	Hp-1	ACTGCCGGCGTCACCGTAGC	NC_000074.6:chromosome_8:109575421-109575440	+	CACCACTGCCGGCGTCACCGTAGCGT	TAAAACGCTACGGTGACGCCGGCAGT
83	Hp-2	TGGCTGACGCCGTCTCGCTG	NC_000074.6:chromosome_8:109575849-109575868	+	CACCTGGCTGACGCCGTCTCGCTGGT	TAAAACCAGCGAGACGGCGTCAGCCA
84	Hp-3	CCATTGCTTCTCGTCGTTTA	NC_000074.6:chromosome_8:109576748-109576767	+	CACCCCATTGCTTCTCGTCGTTTAGT	TAAAACTAAACGACGAGAAGCAATGG
85	Ifi44l-1	CTTAGAGGACTTGCCTCTCG	NC_000069.6:chromosome_3:151759670-151759689	-	CACCCGAGAGGCAAGTCCTCTAAGGT	TAAAACCTTAGAGGACTTGCCTCTCG
86	Ifi44l-2	AGGTTACCAGTATCCTCGAG	NC_000069.6:chromosome_3:151759654-151759673	+	CACCAGGTTACCAGTATCCTCGAGGT	TAAAACCTCGAGGATACTGGTAACCT
87	Ifi44l-3	TAGTCCCAAAGCTCATCACA	NC_000069.6:chromosome_3:151759027-151759046	-	CACCTGTGATGAGCTTTGGGACTAGT	TAAAACTAGTCCCAAAGCTCATCACA
88	Igf2-1	CGACGGTTGGCACGGCTTGA	NC_000073.6:chromosome_7:142654421-142654440	+	CACCCGACGGTTGGCACGGCTTGAGT	TAAAACTCAAGCCGTGCCAACCGTCG
89	Igf2-2	CGTGCCAACCGTCGCAGCCG	NC_000073.6:chromosome_7:142654415-142654434	-	CACCCGGCTGCGACGGTTGGCACGGT	TAAAACCGTGCCAACCGTCGCAGCCG
90	Igf2-3	GAACTTGCCCACGGGGTATC	NC_000073.6:chromosome_7:142654020-142654039	+	CACCGAACTTGCCCACGGGGTATCGT	TAAAACGATACCCCGTGGGCAAGTTC
91	Igfbp2-1	TCCAGGGGGCCCCGATCATC	NC_000067.6:chromosome_1:72849624-72849643	-	CACCGATGATCGGGGCCCCCTGGAGT	TAAAACTCCAGGGGGCCCCGATCATC
92	Igfbp2-2	GCTACGCTGCTATCCCAACC	NC_000067.6:chromosome_1:72824855-72824874	+	CACCGCTACGCTGCTATCCCAACCGT	TAAAACGGTTGGGATAGCAGCGTAGC
93	Igfbp2-3	ACCCTGCACGCCCGAGCGTC	NC_000067.6:chromosome_1:72824702-72824721	+	CACCACCCTGCACGCCCGAGCGTCGT	TAAAACGACGCTCGGGCGTGCAGGGT
94	Igfbp5-1	TTGAGCCGGTACGGCATAGG	NC_000067.6:chromosome_1:72874086-72874105	+	CACCTTGAGCCGGTACGGCATAGGGT	TAAAACCCTATGCCGTACCGGCTCAA
95	Igfbp5-2	GCTGGCCGCCTATGCCGTAC	NC_000067.6:chromosome_1:72874094-72874113	-	CACCGTACGGCATAGGCGGCCAGCGT	TAAAACGCTGGCCGCCTATGCCGTAC
96	Igfbp5-3	CTCAACGTTACTGCTGTCGA	NC_000067.6:chromosome_1:72862380-72862399	+	CACCCTCAACGTTACTGCTGTCGAGT	TAAAACTCGACAGCAGTAACGTTGAG
97	Irx3-1	TCCCCGTAGTCGCACGGACG	NC_000074.6:chromosome_8:91800465-91800484	-	CACCCGTCCGTGCGACTACGGGGAGT	TAAAACTCCCCGTAGTCGCACGGACG
98	Irx3-2	CCTCCTCGTCCGTGCGACTA	NC_000074.6:chromosome_8:91800459-91800478	+	CACCCCTCCTCGTCCGTGCGACTAGT	TAAAACTAGTCGCACGGACGAGGAGG
99	Irx3-3	TCTCTACCCACCCGAACGCC	NC_000074.6:chromosome_8:91801183-91801202	-	CACCGGCGTTCGGGTGGGTAGAGAGT	TAAAACTCTCTACCCACCCGAACGCC
100	Irx5-1	TCCGCGTTCTCGCCCTACGC	NC_000074.6:chromosome_8:92358310-92358329	+	CACCTCCGCGTTCTCGCCCTACGCGT	TAAAACGCGTAGGGCGAGAACGCGGA
101	Irx5-2	CGGTACGCGGGGTCCCCATA	NC_000074.6:chromosome_8:92359618-92359637	-	CACCTATGGGGACCCCGCGTACCGGT	TAAAACCGGTACGCGGGGTCCCCATA
102	Irx5-3	TGGGCCCGCAACCGCTCGTC	NC_000074.6:chromosome_8:92360266-92360285	+	CACCTGGGCCCGCAACCGCTCGTCGT	TAAAACGACGAGCGGTTGCGGGCCCA
103	Lum-1	GTGGACCGACGGACTCGGTC	NC_000076.6:chromosome_10:97568628-97568647	-	CACCGACCGAGTCCGTCGGTCCACGT	TAAAACGTGGACCGACGGACTCGGTC
104	Lum-2	AAGCGCTTGAAGTACTCATC	NC_000076.6:chromosome_10:97568908-97568927	-	CACCGATGAGTACTTCAAGCGCTTGT	TAAAACAAGCGCTTGAAGTACTCATC
105	Lum-3	CAAGCGCAGATGCTTGATCT	NC_000076.6:chromosome_10:97571948-97571967	-	CACCAGATCAAGCATCTGCGCTTGGT	TAAAACCAAGCGCAGATGCTTGATCT
106	Maf-1	GCACTTCGACGACCGCTTCT	NC_000074.6:chromosome_8:115706089-115706108	-	CACCAGAAGCGGTCGTCGAAGTGCGT	TAAAACGCACTTCGACGACCGCTTCT
107	Maf-2	GGCGATCACGGCGGACACCA	NC_000074.6:chromosome_8:115706357-115706376	+	CACCGGCGATCACGGCGGACACCAGT	TAAAACTGGTGTCCGCCGTGATCGCC
108	Maf-3	TTCTGTTCGCTGCCCGAGCC	NC_000074.6:chromosome_8:115706610-115706629	+	CACCTTCTGTTCGCTGCCCGAGCCGT	TAAAACGGCTCGGGCAGCGAACAGAA
109	Matn4-1	GGCCGAAGGCGCGCGCCCAT	NC_000068.7:chromosome_2:164400771-164400790	-	CACCATGGGCGCGCGCCTTCGGCCGT	TAAAACGGCCGAAGGCGCGCGCCCAT
110	Matn4-2	GGTCTGAACGCCACGCGCGT	NC_000068.7:chromosome_2:164400953-164400972	-	CACCACGCGCGTGGCGTTCAGACCGT	TAAAACGGTCTGAACGCCACGCGCGT
111	Matn4-3	ACGACAGAAATACGAGTCCA	NC_000068.7:chromosome_2:164397210-164397229	+	CACCACGACAGAAATACGAGTCCAGT	TAAAACTGGACTCGTATTTCTGTCGT
112	Mest-1	CGATCACTCGATGGAACCTC	NC_000072.6:chromosome_6:30742548-30742567	-	CACCGAGGTTCCATCGAGTGATCGGT	TAAAACCGATCACTCGATGGAACCTC
113	Mest-2	TACCTTGTACCAGTCATAGC	NC_000072.6:chromosome_6:30742204-30742223	-	CACCGCTATGACTGGTACAAGGTAGT	TAAAACTACCTTGTACCAGTCATAGC
114	Mest-3	GCATCGTAGAGTCCCTTCTG	NC_000072.6:chromosome_6:30742750-30742769	+	CACCGCATCGTAGAGTCCCTTCTGGT	TAAAACCAGAAGGGACTCTACGATGC
115	Mfap4-1	CTGTGATGATATCTACGCCC	NC_000077.6:chromosome_11:61486072-61486091	+	CACCCTGTGATGATATCTACGCCCGT	TAAAACGGGCGTAGATATCATCACAG
116	Mfap4-2	GGATGGCTATACCCTCTACG	NC_000077.6:chromosome_11:61487215-61487234	+	CACCGGATGGCTATACCCTCTACGGT	TAAAACCGTAGAGGGTATAGCCATCC
117	Mfap4-3	GCTTGTAGTCGCTCCAGCCC	NC_000077.6:chromosome_11:61486951-61486970	-	CACCGGGCTGGAGCGACTACAAGCGT	TAAAACGCTTGTAGTCGCTCCAGCCC
118	Ms4a6d-1	GCCATTAAACAGCTGCTTCG	NC_000085.6:chromosome_19:11590010-11590029	-	CACCCGAAGCAGCTGTTTAATGGCGT	TAAAACGCCATTAAACAGCTGCTTCG
119	Ms4a6d-2	TGCCTTGCAGCAATGTAAGC	NC_000085.6:chromosome_19:11590085-11590104	-	CACCGCTTACATTGCTGCAAGGCAGT	TAAAACTGCCTTGCAGCAATGTAAGC
120	Ms4a6d-3	CCCGAGCAGTTTGCCATCTC	NC_000085.6:chromosome_19:11592911-11592930	-	CACCGAGATGGCAAACTGCTCGGGGT	TAAAACCCCGAGCAGTTTGCCATCTC
121	Ms4a7-1	CACTAGGCACTCCAATCAGC	NC_000085.6:chromosome_19:11333224-11333243	+	CACCCACTAGGCACTCCAATCAGCGT	TAAAACGCTGATTGGAGTGCCTAGTG
122	Ms4a7-2	GGTACTTACCCCAGGTTTGT	NC_000085.6:chromosome_19:11322290-11322309	+	CACCGGTACTTACCCCAGGTTTGTGT	TAAAACACAAACCTGGGGTAAGTACC
123	Ms4a7-3	GGCACCATGCGTCTACAGCT	NC_000085.6:chromosome_19:11333340-11333359	-	CACCAGCTGTAGACGCATGGTGCCGT	TAAAACGGCACCATGCGTCTACAGCT
124	Mxd4-1	CCTTGCGAAGTCGCCGTCGA	NC_000071.6:chromosome_5:34187376-34187395	+	CACCCCTTGCGAAGTCGCCGTCGAGT	TAAAACTCGACGGCGACTTCGCAAGG
125	Mxd4-2	GCATCTTAGCACGCTTCAGA	NC_000071.6:chromosome_5:34178818-34178837	+	CACCGCATCTTAGCACGCTTCAGAGT	TAAAACTCTGAAGCGTGCTAAGATGC
126	Mxd4-3	CACGGAGGCGTAGCCGTGCT	NC_000071.6:chromosome_5:34187403-34187422	+	CACCCACGGAGGCGTAGCCGTGCTGT	TAAAACAGCACGGCTACGCCTCCGTG
127	Mxra8-1	CGCGCTGGCGATCATGCAGC	NC_000070.6:chromosome_4:155841027-155841046	-	CACCGCTGCATGATCGCCAGCGCGGT	TAAAACCGCGCTGGCGATCATGCAGC
128	Mxra8-2	GTCACCGCGTGCAAAAGCGT	NC_000070.6:chromosome_4:155841926-155841945	-	CACCACGCTTTTGCACGCGGTGACGT	TAAAACGTCACCGCGTGCAAAAGCGT
129	Mxra8-3	GCGCCGAGTCTTCCACCTAC	NC_000070.6:chromosome_4:155842032-155842051	+	CACCGCGCCGAGTCTTCCACCTACGT	TAAAACGTAGGTGGAAGACTCGGCGC
130	Nfam1-1	AGGCTTTGTGGTTCCGACGG	NC_000081.6:chromosome_15:83010396-83010415	+	CACCAGGCTTTGTGGTTCCGACGGGT	TAAAACCCGTCGGAACCACAAAGCCT
131	Nfam1-2	ATATCCATGGCCGGAGACGC	NC_000081.6:chromosome_15:83016510-83016529	-	CACCGCGTCTCCGGCCATGGATATGT	TAAAACATATCCATGGCCGGAGACGC
132	Nfam1-3	GTCCCTACAGCGTCGAGAGA	NC_000081.6:chromosome_15:83001483-83001502	-	CACCTCTCTCGACGCTGTAGGGACGT	TAAAACGTCCCTACAGCGTCGAGAGA
133	Omd-1	GGTCATAATCGTCATCCCAT	NC_000079.6:chromosome_13:49589553-49589572	-	CACCATGGGATGACGATTATGACCGT	TAAAACGGTCATAATCGTCATCCCAT
134	Omd-2	GCCAATATGAAGCTTACCGA	NC_000079.6:chromosome_13:49589534-49589553	+	CACCGCCAATATGAAGCTTACCGAGT	TAAAACTCGGTAAGCTTCATATTGGC
135	Omd-3	CCATTTAACATACCTTCGTG	NC_000079.6:chromosome_13:49592105-49592124	+	CACCCCATTTAACATACCTTCGTGGT	TAAAACCACGAAGGTATGTTAAATGG
136	Pcsk5-1	GTTGATGAATCCGTACTTGC	NC_000085.6:chromosome_19:17836964-17836983	+	CACCGTTGATGAATCCGTACTTGCGT	TAAAACGCAAGTACGGATTCATCAAC
137	Pcsk5-2	TAGACGCGCGTCCGGCATAC	NC_000085.6:chromosome_19:17837043-17837062	+	CACCTAGACGCGCGTCCGGCATACGT	TAAAACGTATGCCGGACGCGCGTCTA
138	Pcsk5-3	CCCGCAGATCGGTGCACTGA	NC_000085.6:chromosome_19:17793721-17793740	-	CACCTCAGTGCACCGATCTGCGGGGT	TAAAACCCCGCAGATCGGTGCACTGA
139	Phf10-1	ACCTGGATATTTCCGCTTGA	NC_000083.6:chromosome_17:14956732-14956751	+	CACCACCTGGATATTTCCGCTTGAGT	TAAAACTCAAGCGGAAATATCCAGGT
140	Phf10-2	GCGACGAGATTTATCTCACA	NC_000083.6:chromosome_17:14956041-14956060	-	CACCTGTGAGATAAATCTCGTCGCGT	TAAAACGCGACGAGATTTATCTCACA
141	Phf10-3	GAATATTCAGCGTGTTTAGC	NC_000083.6:chromosome_17:14955091-14955110	+	CACCGAATATTCAGCGTGTTTAGCGT	TAAAACGCTAAACACGCTGAATATTC
142	Plagl1-1	GCGCCCATTCAAGTGCTCGA	NC_000076.6:chromosome_10:13125103-13125122	+	CACCGCGCCCATTCAAGTGCTCGAGT	TAAAACTCGAGCACTTGAATGGGCGC
143	Plagl1-2	GCTCCCGAGAACGGGCTTGA	NC_000076.6:chromosome_10:13127734-13127753	+	CACCGCTCCCGAGAACGGGCTTGAGT	TAAAACTCAAGCCCGTTCTCGGGAGC
144	Plagl1-3	GCCGCAATCGTCACACGCGT	NC_000076.6:chromosome_10:13127261-13127280	-	CACCACGCGTGTGACGATTGCGGCGT	TAAAACGCCGCAATCGTCACACGCGT
145	Podn-1	AACAACCGCCTGACATCCCG	NC_000070.6:chromosome_4:108025518-108025537	-	CACCCGGGATGTCAGGCGGTTGTTGT	TAAAACAACAACCGCCTGACATCCCG
146	Podn-2	CGGGGTAGATCTTCTCCAGC	NC_000070.6:chromosome_4:108025582-108025601	+	CACCCGGGGTAGATCTTCTCCAGCGT	TAAAACGCTGGAGAAGATCTACCCCG
147	Podn-3	GCCAAACGCCCTGATCAGTG	NC_000070.6:chromosome_4:108023370-108023389	-	CACCCACTGATCAGGGCGTTTGGCGT	TAAAACGCCAAACGCCCTGATCAGTG
148	Prelp-1	GAAGTCCTTGAAGTACCCGT	NC_000067.6:chromosome_1:133914623-133914642	+	CACCGAAGTCCTTGAAGTACCCGTGT	TAAAACACGGGTACTTCAAGGACTTC
149	Prelp-2	GGACAACAACCGAATTCGCA	NC_000067.6:chromosome_1:133915000-133915019	-	CACCTGCGAATTCGGTTGTTGTCCGT	TAAAACGGACAACAACCGAATTCGCA
150	Prelp-3	GATTTGCCCCAACAACCTAG	NC_000067.6:chromosome_1:133912746-133912765	-	CACCCTAGGTTGTTGGGGCAAATCGT	TAAAACGATTTGCCCCAACAACCTAG
151	Prkcdbp-1	TCCGGTGCACGCAGTCACCG	NC_000073.6:chromosome_7:105482087-105482106	-	CACCCGGTGACTGCGTGCACCGGAGT	TAAAACTCCGGTGCACGCAGTCACCG
152	Prkcdbp-2	CTCCGGACAGGCCCTACGCG	NC_000073.6:chromosome_7:105480963-105480982	+	CACCCTCCGGACAGGCCCTACGCGGT	TAAAACCGCGTAGGGCCTGTCCGGAG
153	Prkcdbp-3	TGCGACGCACGGAGCCCGCC	NC_000073.6:chromosome_7:105481982-105482001	+	CACCTGCGACGCACGGAGCCCGCCGT	TAAAACGGCGGGCTCCGTGCGTCGCA
154	Rln1-1	TCCGAGACTCGCGTCCTGCA	NC_000085.6:chromosome_19:29334520-29334539	+	CACCTCCGAGACTCGCGTCCTGCAGT	TAAAACTGCAGGACGCGAGTCTCGGA
155	Rln1-2	CATTTCAGCGTCGTATCGAA	NC_000085.6:chromosome_19:29332109-29332128	+	CACCCATTTCAGCGTCGTATCGAAGT	TAAAACTTCGATACGACGCTGAAATG
156	Rln1-3	ATCTTCTGCTACAACCGACG	NC_000085.6:chromosome_19:29331843-29331862	+	CACCATCTTCTGCTACAACCGACGGT	TAAAACCGTCGGTTGTAGCAGAAGAT
157	Sema7a-1	GAGTTCTCATCCGGGCTGAA	NC_000075.6:chromosome_9:57954875-57954894	-	CACCTTCAGCCCGGATGAGAACTCGT	TAAAACGAGTTCTCATCCGGGCTGAA
158	Sema7a-2	CAGCCCGGATGAGAACTCCC	NC_000075.6:chromosome_9:57954877-57954896	+	CACCCAGCCCGGATGAGAACTCCCGT	TAAAACGGGAGTTCTCATCCGGGCTG
159	Sema7a-3	GGTGAACATCGGCTCCACAA	NC_000075.6:chromosome_9:57954169-57954188	+	CACCGGTGAACATCGGCTCCACAAGT	TAAAACTTGTGGAGCCGATGTTCACC
160	Sepp1-1	GGCCGTCTTGTGTATCACCT	NC_000081.6:chromosome_15:3277161-3277180	+	CACCGGCCGTCTTGTGTATCACCTGT	TAAAACAGGTGATACACAAGACGGCC
161	Sepp1-2	GCTCCTGTGTAAGTTGTCTA	NC_000081.6:chromosome_15:3279419-3279438	+	CACCGCTCCTGTGTAAGTTGTCTAGT	TAAAACTAGACAACTTACACAGGAGC
162	Sepp1-3	ACTCCTTAGACAACTTACAC	NC_000081.6:chromosome_15:3279425-3279444	-	CACCGTGTAAGTTGTCTAAGGAGTGT	TAAAACACTCCTTAGACAACTTACAC
163	Sertad4-1	AAGCACCTCGGCCGCCGCTG	NC_000067.6:chromosome_1:192846855-192846874	-	CACCCAGCGGCGGCCGAGGTGCTTGT	TAAAACAAGCACCTCGGCCGCCGCTG
164	Sertad4-2	TACGGAGGTGCGAGCCCCCC	NC_000067.6:chromosome_1:192851008-192851027	-	CACCGGGGGGCTCGCACCTCCGTAGT	TAAAACTACGGAGGTGCGAGCCCCCC
165	Sertad4-3	GTGTGCTCGCTCCTCGAAAA	NC_000067.6:chromosome_1:192847186-192847205	+	CACCGTGTGCTCGCTCCTCGAAAAGT	TAAAACTTTTCGAGGAGCGAGCACAC
166	Sned1-1	CATCGATTCTAAACGCCCAG	NC_000067.6:chromosome_1:93259752-93259771	-	CACCCTGGGCGTTTAGAATCGATGGT	TAAAACCATCGATTCTAAACGCCCAG
167	Sned1-2	AGTAGACATCACCTGCACGC	NC_000067.6:chromosome_1:93256384-93256403	-	CACCGCGTGCAGGTGATGTCTACTGT	TAAAACAGTAGACATCACCTGCACGC
168	Sned1-3	ACCACCAACGTGGGCGTGCC	NC_000067.6:chromosome_1:93259726-93259745	+	CACCACCACCAACGTGGGCGTGCCGT	TAAAACGGCACGCCCACGTTGGTGGT
169	Sox4-1	GCTCCTCATCGGCGCTCGAT	NC_000079.6:chromosome_13:28951837-28951856	-	CACCATCGAGCGCCGATGAGGAGCGT	TAAAACGCTCCTCATCGGCGCTCGAT
170	Sox4-2	CGCCTTGCCGCCCGTCGACG	NC_000079.6:chromosome_13:28952884-28952903	+	CACCCGCCTTGCCGCCCGTCGACGGT	TAAAACCGTCGACGGGCGGCAAGGCG
171	Sox4-3	GGGAGTCCGCACCTTGTAGA	NC_000079.6:chromosome_13:28952320-28952339	+	CACCGGGAGTCCGCACCTTGTAGAGT	TAAAACTCTACAAGGTGCGGACTCCC
172	Srpx-1	ATGTGACATTCGCTGCCGAA	NC_000086.7:chromosome_X:10069451-10069470	-	CACCTTCGGCAGCGAATGTCACATGT	TAAAACATGTGACATTCGCTGCCGAA
173	Srpx-2	CTGACCAGCGCTTGTTTGAC	NC_000086.7:chromosome_X:10069391-10069410	+	CACCCTGACCAGCGCTTGTTTGACGT	TAAAACGTCAAACAAGCGCTGGTCAG
174	Srpx-3	GACTCACCACTAGAAGACGA	NC_000086.7:chromosome_X:10073801-10073820	-	CACCTCGTCTTCTAGTGGTGAGTCGT	TAAAACGACTCACCACTAGAAGACGA
175	Steap4-1	AACAGATGCTACGTACCGCC	NC_000071.6:chromosome_5:7976731-7976750	+	CACCAACAGATGCTACGTACCGCCGT	TAAAACGGCGGTACGTAGCATCTGTT
176	Steap4-2	CTATCCGTTACTATGTTCGA	NC_000071.6:chromosome_5:7976973-7976992	+	CACCCTATCCGTTACTATGTTCGAGT	TAAAACTCGAACATAGTAACGGATAG
177	Steap4-3	GACCCTCACTCGCATCCGCC	NC_000071.6:chromosome_5:7980477-7980496	+	CACCGACCCTCACTCGCATCCGCCGT	TAAAACGGCGGATGCGAGTGAGGGTC
178	Tbx15-1	TCATCTCTGTTCCGATATCA	NC_000069.6:chromosome_3:99309005-99309024	-	CACCTGATATCGGAACAGAGATGAGT	TAAAACTCATCTCTGTTCCGATATCA
179	Tbx15-2	GCCATGAGAGTGAAAATCAC	NC_000069.6:chromosome_3:99313026-99313045	+	CACCGCCATGAGAGTGAAAATCACGT	TAAAACGTGATTTTCACTCTCATGGC
180	Tbx15-3	GGTCCGCTCGGTGAGCACCT	NC_000069.6:chromosome_3:99308860-99308879	-	CACCAGGTGCTCACCGAGCGGACCGT	TAAAACGGTCCGCTCGGTGAGCACCT
181	Tead2-1	GAAGACGAGAACGCGAAAGC	NC_000073.6:chromosome_7:45218124-45218143	+	CACCGAAGACGAGAACGCGAAAGCGT	TAAAACGCTTTCGCGTTCTCGTCTTC
182	Tead2-2	TTCGAGCCAAAACCTGAATA	NC_000073.6:chromosome_7:45219155-45219174	-	CACCTATTCAGGTTTTGGCTCGAAGT	TAAAACTTCGAGCCAAAACCTGAATA
183	Tead2-3	GACGATGGCCACCATGTCTT	NC_000073.6:chromosome_7:45220467-45220486	+	CACCGACGATGGCCACCATGTCTTGT	TAAAACAAGACATGGTGGCCATCGTC
184	Tmtc1-1	GTAGAATGACATTGACCGCG	NC_000072.6:chromosome_6:148425923-148425942	+	CACCGTAGAATGACATTGACCGCGGT	TAAAACCGCGGTCAATGTCATTCTAC
185	Tmtc1-2	TTATACTCACCGCCTCAGTG	NC_000072.6:chromosome_6:148425797-148425816	+	CACCTTATACTCACCGCCTCAGTGGT	TAAAACCACTGAGGCGGTGAGTATAA
186	Tmtc1-3	CCATGTCGCCGAGAGCTATG	NC_000072.6:chromosome_6:148411052-148411071	-	CACCCATAGCTCTCGGCGACATGGGT	TAAAACCCATGTCGCCGAGAGCTATG
187	Tnfrsf19-1	ACCAGCGCACAGTCCGCACA	NC_000080.6:chromosome_14:61005141-61005160	+	CACCACCAGCGCACAGTCCGCACAGT	TAAAACTGTGCGGACTGTGCGCTGGT
188	Tnfrsf19-2	CGCTGGTGAACCGCTTTCAG	NC_000080.6:chromosome_14:61005128-61005147	-	CACCCTGAAAGCGGTTCACCAGCGGT	TAAAACCGCTGGTGAACCGCTTTCAG
189	Tnfrsf19-3	TGTAAAGTGAGTTGCGAAAC	NC_000080.6:chromosome_14:61024257-61024276	-	CACCGTTTCGCAACTCACTTTACAGT	TAAAACTGTAAAGTGAGTTGCGAAAC
190	Trim35-1	ATGCTTGGATCCGTTGAGTC	NC_000080.6:chromosome_14:66307909-66307928	+	CACCATGCTTGGATCCGTTGAGTCGT	TAAAACGACTCAACGGATCCAAGCAT
191	Trim35-2	TGGTGTAGGTGCAAACGACT	NC_000080.6:chromosome_14:66303997-66304016	+	CACCTGGTGTAGGTGCAAACGACTGT	TAAAACAGTCGTTTGCACCTACACCA
192	Trim35-3	AACACAAGAGCCGAAAACGC	NC_000080.6:chromosome_14:66307027-66307046	+	CACCAACACAAGAGCCGAAAACGCGT	TAAAACGCGTTTTCGGCTCTTGTGTT
193	Wisp2-1	GGCGACGCTGGATCTCCAGT	NC_000068.7:chromosome_2:163832356-163832375	-	CACCACTGGAGATCCAGCGTCGCCGT	TAAAACGGCGACGCTGGATCTCCAGT
194	Wisp2-2	CAGGGGCCATCGGCAGATGC	NC_000068.7:chromosome_2:163832246-163832265	-	CACCGCATCTGCCGATGGCCCCTGGT	TAAAACCAGGGGCCATCGGCAGATGC
195	Wisp2-3	GCTGTGAGGTGAATGGCCGC	NC_000068.7:chromosome_2:163828870-163828889	+	CACCGCTGTGAGGTGAATGGCCGCGT	TAAAACGCGGCCATTCACCTCACAGC
196	Xpr1-1	GGATATGCTGTATTCAGCTC	NC_000067.6:chromosome_1:155384635-155384654	-	CACCGAGCTGAATACAGCATATCCGT	TAAAACGGATATGCTGTATTCAGCTC
197	Xpr1-2	CACGCTCCTCGTGGGACAGG	NC_000067.6:chromosome_1:155332243-155332262	+	CACCCACGCTCCTCGTGGGACAGGGT	TAAAACCCTGTCCCACGAGGAGCGTG
198	Xpr1-3	ACTGAGGTAGAACTCGCTGA	NC_000067.6:chromosome_1:155332187-155332206	+	CACCACTGAGGTAGAACTCGCTGAGT	TAAAACTCAGCGAGTTCTACCTCAGT
199	Zbtb32-1	TCGGCCTCGAGGAAGAGTAG	NC_000073.6:chromosome_7:30589980-30589999	+	CACCTCGGCCTCGAGGAAGAGTAGGT	TAAAACCTACTCTTCCTCGAGGCCGA
200	Zbtb32-2	GTGGAGCGTATGGTCCATCC	NC_000073.6:chromosome_7:30590006-30590025	+	CACCGTGGAGCGTATGGTCCATCCGT	TAAAACGGATGGACCATACGCTCCAC
201	Zbtb32-3	TGTGCGCTCCTGACTCACAC	NC_000073.6:chromosome_7:30590486-30590505	+	CACCTGTGCGCTCCTGACTCACACGT	TAAAACGTGTGAGTCAGGAGCGCACA
202	Zcchc24-1	CATCGACACGAGCGCCGCCT	NC_000080.6:chromosome_14:25768820-25768839	-	CACCAGGCGGCGCTCGTGTCGATGGT	TAAAACCATCGACACGAGCGCCGCCT
203	Zcchc24-2	CGAGGCGGCGCTCGTGTCGA	NC_000080.6:chromosome_14:25768818-25768837	+	CACCCGAGGCGGCGCTCGTGTCGAGT	TAAAACTCGACACGAGCGCCGCCTCG
204	Zcchc24-3	GAGGGTCTGACGCCGTACCA	NC_000080.6:chromosome_14:25719757-25719776	-	CACCTGGTACGGCGTCAGACCCTCGT	TAAAACGAGGGTCTGACGCCGTACCA
205	Zfhx4-1	GCTTCACCGACCGAACATGT	NC_000069.6:chromosome_3:5329533-5329552	-	CACCACATGTTCGGTCGGTGAAGCGT	TAAAACGCTTCACCGACCGAACATGT
206	Zfhx4-2	AGCGCCGGGTCACTGATATA	NC_000069.6:chromosome_3:5245235-5245254	-	CACCTATATCAGTGACCCGGCGCTGT	TAAAACAGCGCCGGGTCACTGATATA
207	Zfhx4-3	AAGTTCGTCCTCACCATTCC	NC_000069.6:chromosome_3:5382580-5382599	-	CACCGGAATGGTGAGGACGAACTTGT	TAAAACAAGTTCGTCCTCACCATTCC
208	Zfp260-1	GAATAAACCATACGCGTGTA	NC_000073.6:chromosome_7:30105057-30105076	+	CACCGAATAAACCATACGCGTGTAGT	TAAAACTACACGCGTATGGTTTATTC
209	Zfp260-2	GAGCGATGTAATTCGAGAAA	NC_000073.6:chromosome_7:30105599-30105618	-	CACCTTTCTCGAATTACATCGCTCGT	TAAAACGAGCGATGTAATTCGAGAAA
210	Zfp260-3	TACATCTGAGAAGTCGCCCA	NC_000073.6:chromosome_7:30104879-30104898	+	CACCTACATCTGAGAAGTCGCCCAGT	TAAAACTGGGCGACTTCTCAGATGTA
211	Zfp637-1	CGGCGAGGTTACTTTGATTT	NC_000072.6:chromosome_6:117845464-117845483	-	CACCAAATCAAAGTAACCTCGCCGGT	TAAAACCGGCGAGGTTACTTTGATTT
212	Zfp637-2	CCTACGCGTGTTCCCACTGC	NC_000072.6:chromosome_6:117845598-117845617	+	CACCCCTACGCGTGTTCCCACTGCGT	TAAAACGCAGTGGGAACACGCGTAGG
213	Zfp637-3	CACTGAAAAAGGCTACATTC	NC_000072.6:chromosome_6:117843376-117843395	-	CACCGAATGTAGCCTTTTTCAGTGGT	TAAAACCACTGAAAAAGGCTACATTC
214	Zic1-1	TGGCCACGCTTCGCCCAACG	NC_000075.6:chromosome_9:91364546-91364565	-	CACCCGTTGGGCGAAGCGTGGCCAGT	TAAAACTGGCCACGCTTCGCCCAACG
215	Zic1-2	CAACCCCAGTTCGCACGAAC	NC_000075.6:chromosome_9:91364852-91364871	-	CACCGTTCGTGCGAACTGGGGTTGGT	TAAAACCAACCCCAGTTCGCACGAAC
216	Zic1-3	GCCCTTCAAGTGCGAGTTCG	NC_000075.6:chromosome_9:91362596-91362615	-	CACCCGAACTCGCACTTGAAGGGCGT	TAAAACGCCCTTCAAGTGCGAGTTCG
