# Supplementary material for: Targeted genetic screening in mice through haploid embryonic stem cells identifies critical genes in bone development
Source: PLoS Biol. 2019 Jul 2;17(7):e3000350. doi: 10.1371/journal.pbio.3000350 (PMC6629148; doi:10.1371/journal.pbio.3000350)
Supplement: S4 Table — BD, bone development related; Cas9, CRISPR-associated protein 9; sgRNA, single guide RNA. (XLSX) [file pbio.3000350.s010.xlsx]

## Sheet: Table S4
S4 Table. Distribution of sgRNAs in Cas9B-3-BD library based on deep sequencing
Gene	sgRNA	NO. of Reads in Deep Sequencing		Ranking by Gene	Ranking by sgRNA
Zfp637	CCTACGCGTGTTCCCACTGC	3164	2073	1	73
	CGGCGAGGTTACTTTGATTT		666		25
	CACTGAAAAAGGCTACATTC		425		15
Tnfrsf19	ACCAGCGCACAGTCCGCACA	4322	2953	2	108
	TGTAAAGTGAGTTGCGAAAC		920		38
	CGCTGGTGAACCGCTTTCAG		449		16
Aspn	AGGCCTACCACCAACTTTGC	4325	3610	3	130
	TCAACCATTCGAGTATCAAA		659		23
	CATTCCATTTGATACTCGAA		56		2
Prkcdbp	CTCCGGACAGGCCCTACGCG	4422	2378	4	86
	TGCGACGCACGGAGCCCGCC		1817		63
	TCCGGTGCACGCAGTCACCG		227		8
Hic1	CACCCGGGGAGCCTCGATCC	4466	3682	5	131
	CGGCCGGGCTCACCATGTCA		416		14
	AGCCGCACACAGTCCCCGCG		368		13
Omd	GCCAATATGAAGCTTACCGA	4586	1981	6	71
	GGTCATAATCGTCATCCCAT		1615		56
	CCATTTAACATACCTTCGTG		990		40
Mxra8	GTCACCGCGTGCAAAAGCGT	4869	4430	7	152
	GCGCCGAGTCTTCCACCTAC		284		10
	CGCGCTGGCGATCATGCAGC		155		6
Phf10	ACCTGGATATTTCCGCTTGA	4948	3475	8	127
	GCGACGAGATTTATCTCACA		1151		44
	GAATATTCAGCGTGTTTAGC		322		11
Dio2	GCGCCTCCACTCTCCGCGAG	4977	1705	9	61
	ACCTACAAGAAGTCCGAAGT		1684		60
	AGCCGCTCCAAGTCCACTCG		1588		54
Wisp2	CAGGGGCCATCGGCAGATGC	5009	3069	10	114
	GCTGTGAGGTGAATGGCCGC		1136		42
	GGCGACGCTGGATCTCCAGT		804		34
Angptl1	AGAATACAGCAGCTTTCGTC	5265	2892	11	107
	TGACTACTACAGACTGCGCC		1389		50
	AACTGCGCCCACTTCCATAA		984		39
Mest	GCATCGTAGAGTCCCTTCTG	5368	2526	12	93
	CGATCACTCGATGGAACCTC		2083		74
	TACCTTGTACCAGTCATAGC		759		31
Comp	CCCGCGCACCTCATTAACGT	5782	2801	13	103
	TATTGATGCACCGCACCCGC		1677		59
	GTTCAGCGGACCCACCCACG		1304		48
Prelp	GAAGTCCTTGAAGTACCCGT	6061	3074	14	115
	GGACAACAACCGAATTCGCA		2228		82
	GATTTGCCCCAACAACCTAG		759		31
Creb3l1	CCAGCACTTCCCGGAGCACC	6429	3551	15	128
	GTGTTGGAGGCATCTGTACG		1716		62
	GAGCGGGCCATGGGCCGGAC		1162		46
Mfap4	CTGTGATGATATCTACGCCC	6623	3717	16	134
	GCTTGTAGTCGCTCCAGCCC		2236		83
	GGATGGCTATACCCTCTACG		670		26
Steap4	GACCCTCACTCGCATCCGCC	6943	3433	17	126
	CTATCCGTTACTATGTTCGA		2179		79
	AACAGATGCTACGTACCGCC		1331		49
Eya2	CTATACAGCGTACCCAACTC	7054	3016	18	110
	CGGAGTTGGGTACGCTGTAT		2170		78
	AACGGACTGACCAACACCGC		1868		64
Gulp1	AAGTTGTGAGAGATGCTGTC	7090	4494	19	153
	GTTTCTTGGCAGTACCGAAG		2505		92
	CAAGTGTGAGAGATGCTGTC		91		3
Igf2	CGTGCCAACCGTCGCAGCCG	7100	3340	20	123
	GAACTTGCCCACGGGGTATC		2621		99
	CGACGGTTGGCACGGCTTGA		1139		43
Emr1	TACAGCTGTACCTGTCAACC	7173	3940	21	137
	TCAGTGCAGGTGGCATAAGC		2762		102
	AAAGTTGGTTTGTCCATTGC		471		17
Atoh8	CAGGTGCCGTGCTACTCCTA	7404	4253	22	146
	GAGCCGGTGCGGCGCGCGAA		1915		67
	CGAAGCGACCGCCGCCTCAA		1236		47
Mxd4	CCTTGCGAAGTCGCCGTCGA	7697	4126	23	143
	GCATCTTAGCACGCTTCAGA		1930		69
	CACGGAGGCGTAGCCGTGCT		1641		57
Zic1	GCCCTTCAAGTGCGAGTTCG	7772	4333	24	151
	CAACCCCAGTTCGCACGAAC		1913		66
	TGGCCACGCTTCGCCCAACG		1526		53
Sned1	ACCACCAACGTGGGCGTGCC	7790	4914	25	161
	AGTAGACATCACCTGCACGC		2040		72
	CATCGATTCTAAACGCCCAG		836		35
Pcsk5	CCCGCAGATCGGTGCACTGA	7839	3346	26	124
	TAGACGCGCGTCCGGCATAC		2835		104
	GTTGATGAATCCGTACTTGC		1658		58
Fmod	AGGGTCATAGGGGTCGTAGT	8811	4092	27	142
	GATCAAGCGCAGCGCAATGC		2550		97
	GACCGTCGGGTACCCTCCGA		2169		77
Plagl1	GCTCCCGAGAACGGGCTTGA	9059	4521	28	155
	GCGCCCATTCAAGTGCTCGA		3039		111
	GCCGCAATCGTCACACGCGT		1499		51
Tbx15	GGTCCGCTCGGTGAGCACCT	9104	5200	29	165
	TCATCTCTGTTCCGATATCA		3568		129
	GCCATGAGAGTGAAAATCAC		336		12
Sepp1	GGCCGTCTTGTGTATCACCT	9260	6202	30	179
	GCTCCTGTGTAAGTTGTCTA		2364		85
	ACTCCTTAGACAACTTACAC		694		27
Sox4	GCTCCTCATCGGCGCTCGAT	9273	5445	31	172
	GGGAGTCCGCACCTTGTAGA		3091		116
	CGCCTTGCCGCCCGTCGACG		737		29
Cpz	GGCCTTTGACGCCATCGACA	9303	4573	32	158
	TCGAGAACTCGATGACCACC		2535		95
	GCGGTGTGGGGAACGATGTA		2195		80
Matn4	ACGACAGAAATACGAGTCCA	9562	6773	33	185
	GGTCTGAACGCCACGCGCGT		1910		65
	GGCCGAAGGCGCGCGCCCAT		879		36
Ifi44l	CTTAGAGGACTTGCCTCTCG	9565	6384	34	181
	TAGTCCCAAAGCTCATCACA		2538		96
	AGGTTACCAGTATCCTCGAG		643		22
Sema7a	CAGCCCGGATGAGAACTCCC	9578	4549	35	156
	GGTGAACATCGGCTCCACAA		2638		100
	GAGTTCTCATCCGGGCTGAA		2391		87
Tead2	GACGATGGCCACCATGTCTT	9874	5350	36	169
	TTCGAGCCAAAACCTGAATA		4273		148
	GAAGACGAGAACGCGAAAGC		251		9
Aldh1a3	CCACGGGGATCCCCGCTGGA	10054	3706	37	132
	TACTTACAGCCAGGATCGCT		3293		122
	AATGGCCCCACACACCCCGA		3055		113
Gpx3	CCTCCCAGGTATGTTCGACC	10122	4518	38	154
	ATGGCATACCGGTTATGCGC		3200		119
	GCTCACCTGGCCGCCTCTTT		2404		90
Srpx	ATGTGACATTCGCTGCCGAA	10140	3894	39	136
	GACTCACCACTAGAAGACGA		3283		121
	CTGACCAGCGCTTGTTTGAC		2963		109
Sertad4	AAGCACCTCGGCCGCCGCTG	10271	7867	40	189
	GTGTGCTCGCTCCTCGAAAA		1919		68
	TACGGAGGTGCGAGCCCCCC		485		19
Igfbp5	CTCAACGTTACTGCTGTCGA	10589	5506	41	173
	TTGAGCCGGTACGGCATAGG		4283		149
	GCTGGCCGCCTATGCCGTAC		800		33
Podn	GCCAAACGCCCTGATCAGTG	10850	7770	42	188
	AACAACCGCCTGACATCCCG		2873		105
	CGGGGTAGATCTTCTCCAGC		207		7
Igfbp2	TCCAGGGGGCCCCGATCATC	11157	6473	43	183
	ACCCTGCACGCCCGAGCGTC		4023		139
	GCTACGCTGCTATCCCAACC		661		24
Fhl2	TGAATACTCGTCCAAGTGCC	11194	8066	44	190
	GACCACAGGTACCCGCAAGA		2527		94
	GCAGTGCGTGCAGTGCAAAA		601		20
Ms4a6d	CCCGAGCAGTTTGCCATCTC	11245	5146	45	164
	GCCATTAAACAGCTGCTTCG		4164		145
	TGCCTTGCAGCAATGTAAGC		1935		70
Zfhx4	AAGTTCGTCCTCACCATTCC	11731	4967	46	163
	GCTTCACCGACCGAACATGT		4638		159
	AGCGCCGGGTCACTGATATA		2126		76
Lum	GTGGACCGACGGACTCGGTC	11886	5699	47	177
	AAGCGCTTGAAGTACTCATC		4078		141
	CAAGCGCAGATGCTTGATCT		2109		75
Hp	CCATTGCTTCTCGTCGTTTA	12128	9043	48	194
	ACTGCCGGCGTCACCGTAGC		3043		112
	TGGCTGACGCCGTCTCGCTG		42		1
Dpt	ATCCATCATCACCGTAGTCC	12446	5416	49	171
	CCGCTACTTCGAATCAGTGC		3758		135
	CGCAGTCGTAGTCAGTCATC		3272		120
Irx5	TGGGCCCGCAACCGCTCGTC	12877	7580	50	187
	TCCGCGTTCTCGCCCTACGC		4569		157
	CGGTACGCGGGGTCCCCATA		728		28
Gpnmb	CCGAAGACCAGCCACGTAAT	13088	10070	51	201
	GGCATACATTCCCATCTCGA		2404		90
	AGAGAGCACAACCAATTACG		614		21
Apod	TCAAGCCAACTACTCGCTGA	13924	8823	52	192
	GGTGAAGAGACCCGCCAGCG		2875		106
	TGTCGATGCCATTAGAAGTA		2226		81
Rln1	TCCGAGACTCGCGTCCTGCA	13986	9116	53	195
	ATCTTCTGCTACAACCGACG		3712		133
	CATTTCAGCGTCGTATCGAA		1158		45
Greb1	TTCCTTACGCTCCAACACCC	14141	9147	54	197
	CAGCAGCTGTCATCGTTAGA		2599		98
	TCCGAACCAGATAGTACTTG		2395		88
Edil3	TCCACAACACTAGAGCAGTT	14258	12361	55	211
	TGAATCCCATTAAATCCCCG		1101		41
	GAGATAAGCGAAGCCTATCG		796		32
Ms4a7	GGCACCATGCGTCTACAGCT	14957	8553	56	191
	GGTACTTACCCCAGGTTTGT		5522		174
	CACTAGGCACTCCAATCAGC		882		37
Zfp260	TACATCTGAGAAGTCGCCCA	15079	10461	57	203
	GAATAAACCATACGCGTGTA		4133		144
	GAGCGATGTAATTCGAGAAA		485		19
Zcchc24	CATCGACACGAGCGCCGCCT	15483	6267	58	180
	GAGGGTCTGACGCCGTACCA		4925		162
	CGAGGCGGCGCTCGTGTCGA		4291		150
Foxs1	TGTCGTGGCAGTCCGGATCC	15495	6175	59	178
	TGGCATCTACCGCTACATCA		5248		166
	CCTCGTGATGACCGCAAGCC		4072		140
Trim35	ATGCTTGGATCCGTTGAGTC	15562	9723	60	200
	TGGTGTAGGTGCAAACGACT		3402		125
	AACACAAGAGCCGAAAACGC		2437		91
Maf	TTCTGTTCGCTGCCCGAGCC	15760	7270	61	186
	GCACTTCGACGACCGCTTCT		5358		170
	GGCGATCACGGCGGACACCA		3132		117
Xpr1	CACGCTCCTCGTGGGACAGG	15799	9260	62	198
	ACTGAGGTAGAACTCGCTGA		6444		182
	GGATATGCTGTATTCAGCTC		95		4
Clec5a	TCTCCTTCTCCGAATCACCT	17227	13379	63	212
	ACGAAAGTACCATGCCTACA		2340		84
	GTAGTAGTGATCAAAGTTGT		1508		52
Dapk2	CTCAAGGATGAGCACCACGT	18088	10964	64	206
	CCTCACTTAACGACTCCTTC		3979		138
	CTATGAGAACCGCACCGACG		3145		118
Aebp1	TAACCGATCCAGCGTTTCCA	19126	14115	65	213
	CCCCCTTGGAAACGCTGGAT		4864		160
	CGTAATCCTCCTTCTCTATC		147		5
Glis2	AAGCGTCCGTCCACCTTCTC	20249	8920	66	193
	TAACAAGAGCTTCTCCCGCC		5683		176
	ACACCATCCAAATAGCGAAG		5646		175
Tmtc1	TTATACTCACCGCCTCAGTG	23319	11538	67	207
	CCATGTCGCCGAGAGCTATG		10181		202
	GTAGAATGACATTGACCGCG		1600		55
Gpha2	ACTGCGCACCGTCACATTGA	26965	11793	68	208
	TGATCGCCTCGGCACTTGCC		10903		205
	AGATCTCAAGCTCCCCACGC		4269		147
Irx3	CCTCCTCGTCCGTGCGACTA	29587	17535	69	215
	TCTCTACCCACCCGAACGCC		6728		184
	TCCCCGTAGTCGCACGGACG		5324		168
Zbtb32	TCGGCCTCGAGGAAGAGTAG	30852	18562	70	216
	GTGGAGCGTATGGTCCATCC		9586		199
	TGTGCGCTCCTGACTCACAC		2704		101
Clec11a	TCAGCCCAATGGCGGCGTCC	32203	16138	71	214
	CCACCAAGAACCGTCGTCTG		10768		204
	ATTGGTGTAGGCCTGCATCG		5297		167
Nfam1	AGGCTTTGTGGTTCCGACGG	33166	12098	72	210
	ATATCCATGGCCGGAGACGC		11926		209
	GTCCCTACAGCGTCGAGAGA		9142		196
