# Supplementary material for: Targeted genetic screening in mice through haploid embryonic stem cells identifies critical genes in bone development
Source: PLoS Biol. 2019 Jul 2;17(7):e3000350. doi: 10.1371/journal.pbio.3000350 (PMC6629148; doi:10.1371/journal.pbio.3000350)
Supplement: S7 Table — Genes targeted by 1 sgRNA: 28 (in orange shade); genes targeted by 2 different sgRNAs: 33 (in blue shade); genes targeted by 3 different sgRNAs: 11 (in green shade); genes totally targeted: 72. BD, bone development related; Cas9, CRISPR-associated protein 9; SC, semi-cloned; sgRNA, single guide RNA. (XLSX) [file pbio.3000350.s013.xlsx]

## Sheet: Table S7
S7 Table Summary of 426 SC Pups generated from Cas9B-3-BD library.
NO.		Gene-sgRNA	sgRNA - Sequence	Mutation Status	TIDE or TA cloning analysis						Percentage of alleles with frameshift mutation	Percentage of alleles with in-frame mutation	Percentage of wild-type allele	Chimerism	Weight	Score
					Allele1 (%)	Allele2 (%)	Allele3 (%)	Allele4 (%)	Allele5 (%)	Analysis mehtod						Total	Size	Calcification	Skull	Vertebral Bone	Long Bone
Pretest	1	Zfp637-2	CCTACGCGTGTTCCCACTGC	Monoalleic mutation											1.497	0
	2	Apod-2	TGTCGATGCCATTAGAAGTA	Wild-type											1.462	0
	3	Tead2-2	TTCGAGCCAAAACCTGAATA	Wild-type											1.603	0
	4	Hic1-2	CACCCGGGGAGCCTCGATCC	Biallelic mutation	-1bp (14.3)	+13bp (85.7)	-	-	-	TA cloning	1	0	0	-	1.02	0
	5	Tead2-3	GACGATGGCCACCATGTCTT	Monoallelic mutation											1.207	0
	6	Sned1-2	AGTAGACATCACCTGCACGC	Biallelic mutation	-8bp (10.0)	-5bp (40.0)	-4bp (10.0)	-2bp (40.0)	-	TA cloning	1	0	0	Chimeric	1.441	1		1
	7	Prelp-1	GAAGTCCTTGAAGTACCCGT	Wild-type											1.198	0
	8	Irx3-2	CCTCCTCGTCCGTGCGACTA	Monoallelic mutation											1.268	0
	9	Tbx15-3	GGTCCGCTCGGTGAGCACCT	Biallelic mutation	-12bp (66.7)	-10bp (22.2)	-4bp (11.1)	-	-	TA cloning	0.333	0.667	0	Chimeric	1.359	0
	10	Dpt-2	ATCCATCATCACCGTAGTCC	Biallelic mutation	-3bp (43.5)	-2bp (6.6)	0 (10.3)	+1bp (32.5)	-	TIDE	0.391	0.435	0.103	Chimeric	1.563	0
	11	Rln1-1	TCCGAGACTCGCGTCCTGCA	Monoallelic mutation											1.228	1				1
	12	Dpt-2	ATCCATCATCACCGTAGTCC	Homozygous mutation	-3bp (93.4)	-	-	-	-	TIDE	0	0.934	0	-	1.35	0
	13	Blank	GGGTCTTCGAGAAGAC	-											1.267	1		1
	14	Maf-1	GCACTTCGACGACCGCTTCT	Biallelic mutation	-3bp (29.5%)	-1bp (47.2%)	-	-	-	TIDE	0.472	0.295	0	-	1.464	0
	15	Wisp2-2	CAGGGGCCATCGGCAGATGC	Biallelic mutation	-28bp (22.2)	-6bp (55.6)	0 (22.2)	-	-	TA cloning	0.222	0.556	0.222	Chimeric	1.549	0
	16	Edil3-3	TCCACAACACTAGAGCAGTT	Wild-type											1.399	0
	17	Tnfrsf19-1	ACCAGCGCACAGTCCGCACA	Biallelic mutation	-10bp (36.7)	-2bp (36.2)	-	-	-	TIDE	0.729	0	0	-	1.206	2	1	1
	18	Maf-1	GCACTTCGACGACCGCTTCT	Biallelic mutation	-7bp (34.6%)	-3 bp (35.7%)	0 (15.1%)	-	-	TIDE	0.346	0.357	0.151	Chimeric	1.611	0
	19	Gpha2-1	TGATCGCCTCGGCACTTGCC	Wild-type											1.289	0
	20	Gpha2-1	TGATCGCCTCGGCACTTGCC	Wild-type											1.228	0
	21	Foxs1-3	CCTCGTGATGACCGCAAGCC	Monoallelic mutation											1.291	1			1
	22	Aebp1-1	TAACCGATCCAGCGTTTCCA	Biallelic mutation	-2bp (95.0)	0 (5.0)	-	-	-	TA cloning	0.95	0	0.05	-	1.43	0
	23	Dapk2-2	CTCAAGGATGAGCACCACGT	Biallelic mutation	-6bp (4.8)	-2bp (4.2)	0 (19.0)	+2bp (72.0)	-	TIDE	0.762	0.048	0.19	Chimeric	1.42	0
	24	Tbx15-3	GGTCCGCTCGGTGAGCACCT	Biallelic mutation	-15bp (2.9)	-12bp (5.3)	-10bp (4.8)	0 (15.6)	+10bp (62.1)	TIDE	0.669	0.082	0.156	Chimeric	1.25	1			1
	25	Sepp1-1	GGCCGTCTTGTGTATCACCT	Homozygous mutation	-12bp (83)	-5bp (4.2)	-	-	-	TIDE	0.042	0.83	0	-	1.306	0
	26	Tead2-3	GACGATGGCCACCATGTCTT	Biallelic mutation	-18bp (61.5)	-4bp (38.5)	-	-	-	TA cloning	0.385	0.615	0	-	1.189	0
	27	Greb1-2	TTCCTTACGCTCCAACACCC	Monoallelic mutation											1.378	0
	28	Edil3-3	TCCACAACACTAGAGCAGTT	Monoallelic mutation											1.389	0
	29	Fhl2-3	TGAATACTCGTCCAAGTGCC	Homozygous mutation	+1bp (100)	-	-	-	-	TA cloning	1	0	0	-	0.725	2	1	1
	30	Gpx3-3	GCTCACCTGGCCGCCTCTTT	Wild-type											1.538	0
	31	Zfhx4-3	AAGTTCGTCCTCACCATTCC	Wild-type											1.437	0
	32	Gulp1-3	AAGTTGTGAGAGATGCTGTC	Wild-type											1.584	0	0
	33	Clec11a-3	CCACCAAGAACCGTCGTCTG	Biallelic mutation	0 (8.1)	+1bp (83.0)	-	-	-	TIDE	0.83	0	0.081	-	1.149	2	1		1
	34	Zcchc24-3	GAGGGTCTGACGCCGTACCA	Biallelic mutation	-18bp (30.8)	0 (15.4)	+1bp (53.8)	-	-	TA cloning	0.538	0.308	0.154	Chimeric	1.599	0
	35	Gulp1-3	AAGTGTGAGAGATGCTGTC	Biallelic mutation	0 (6.9)	+1bp (56.1)	+4bp (31.1)	-	-	TIDE	0.872	0	0.069	Chimeric	1.159	2	1		1
	36	Cpz-2	GCGGTGTGGGGAACGATGTA	Biallelic mutation	-14bp (62.5)	-12bp (25)	-7bp (12.5)	-	-	TA cloning	0.75	0.25	0	Chimeric	1.42	0
	37	Pcsk5-2	TAGACGCGCGTCCGGCATAC	Biallelic mutation	-24bp (11.5)	-7bp (15.4)	-1bp (61.6)	1bp substitution (7.7)	+4bp (3.8)	TA cloning	0.808	0.115	0.077	Chimeric	1.45	1	1
	38	Sema7a-2	CAGCCCGGATGAGAACTCCC	Biallelic mutation	-14bp (66.6)	1bp substitution (12.5)	+1bp (20.9)	-	-	TA cloning	0.875	0	0.125	Chimeric	1.548	0
	39	Lum-1	GTGGACCGACGGACTCGGTC	Monoallelic mutation											1.284	0
Candidate genes	103	Clec11a-1	TCAGCCCAATGGCGGCGTCC	-											1.36	0
	144	Clec11a-1	TCAGCCCAATGGCGGCGTCC	-											1.087	0
	189	Clec11a-3	CCACCAAGAACCGTCGTCTG	Biallelic mutation	-3bp (34.3)	0 (8.3)	+1bp (43.5)	-	-	TIDE	0.435	0.343	0.083	Chimeric	1.467	2	1		1
	212	Clec11a-3	CCACCAAGAACCGTCGTCTG	Biallelic mutation	-7bp (17.4)	0 (3.1)	+1bp (12.1)	+2bp (56.1)	-	TIDE	0.856	0	0.031	Chimeric	1.498	2	1		1
	218	Clec11a-3	CCACCAAGAACCGTCGTCTG	Biallelic mutation	-3bp (28.2)	0 (1.0)	+1bp (47.2)	-	-	TIDE	0.472	0.282	0.01	Chimeric	1.138	2	1		1
	219	Clec11a-3	CCACCAAGAACCGTCGTCTG	Biallelic mutation	+1bp (95.5)	+2bp (2.1)	-	-	-	TIDE	0.976	0	0	-	1.246	2	1		1
	302	Clec11a-3	CCACCAAGAACCGTCGTCTG	Biallelic mutation	-7bp (33.2)	+2bp (61.0)	-	-	-	TIDE	0.942	0	0	-	0.908	3	1	1	1
	308	Irx5-1	TGGGCCCGCAACCGCTCGTC	Biallelic mutation	-10bp (19.3)	-3bp (3.9)	-1bp (31.2)	+1bp (33.8)	+3bp (3.9)	TIDE	0.843	0.078	0	Chimeric	1.519	2	1		1
	89	Irx5-3	TGGGCCCGCAACCGCTCGTC	Biallelic mutation	-7bp (44.3)	+1bp (50.2)	-	-	-	TIDE	0.945	0	0	-	1.47	3	1	1	1
	150	Irx5-3	TGGGCCCGCAACCGCTCGTC	Biallelic mutation	-9bp (29.1)	-7bp (12.3)	+1bp (51.8)	-	-	TIDE	0.641	0.291	0	Chimeric	1.67	2			1	1
	216	Rln1-1	TCCGAGACTCGCGTCCTGCA	Monoallelic mutation	-1bp (37.8)	0 (60.1)	-	-	-	TIDE	0.378	0	0.601	-	1.247	2	1			1
	389	Rln1-1	TCCGAGACTCGCGTCCTGCA	-											1.235	0
	137	Rln1-3	ATCTTCTGCTACAACCGACG	-											0.127	0
	139	Rln1-3	ATCTTCTGCTACAACCGACG	Biallelic mutation	-12bp (2.8)	-7bp (64.6)	-4bp (8.5)	0 (18.3)	-	TIDE	0.731	0.028	0.183	Chimeric	0.99	2	1			1
	147	Rln1-3	ATCTTCTGCTACAACCGACG	-											1.37	0
	154	Rln1-3	ATCTTCTGCTACAACCGACG	-											1.346	0
	72	Zic1-1	TGGCCACGCTTCGCCCAACG	-											1.315	0
	373	Zic1-1	TGGCCACGCTTCGCCCAACG	Biallelic mutation	-7bp (2.6)	-2bp (13.1)	-1bp (62.5)	+1bp (16.9)	-	TIDE	0.951	0	0	Chimeric	1.13	2			1	1
	380	Zic1-3	GCCCTTCAAGTGCGAGTTCG	Biallelic mutation	-5bp (46.5)	-1bp (44.7)	-	-	-	TIDE	0.912	0	0	-	1.094	2			1	1
	381	Zic1-3	GCCCTTCAAGTGCGAGTTCG	-											1.23	1			1
	420	Zic1-3	GCCCTTCAAGTGCGAGTTCG	-											0.851	0
Screening	68	Aebp1-1	TAACCGATCCAGCGTTTCCA	Monoallelic mutation											1.562	1			1
	76	Aebp1-1	TAACCGATCCAGCGTTTCCA	-											0.067	0
	80	Aebp1-1	TAACCGATCCAGCGTTTCCA	-											1.246	0
	129	Aebp1-1	TAACCGATCCAGCGTTTCCA	Biallelic mutation											1.302	1				1
	141	Aebp1-1	TAACCGATCCAGCGTTTCCA	-											1.567	0
	158	Aebp1-1	TAACCGATCCAGCGTTTCCA	Monoallelic mutation											0.836	1	1
	171	Aebp1-1	TAACCGATCCAGCGTTTCCA	-											1.323	0
	183	Aebp1-1	TAACCGATCCAGCGTTTCCA	-											1.488	0
	131	Aebp1-2	CCCCCTTGGAAACGCTGGAT	-											1.459	0
	179	Aebp1-2	CCCCCTTGGAAACGCTGGAT	-											1.221	0
	116	Aldh1a3-1	TACTTACAGCCAGGATCGCT	-											1.136	0
	206	Aldh1a3-1	TACTTACAGCCAGGATCGCT	-											1.201	2	1	1
	220	Aldh1a3-1	TACTTACAGCCAGGATCGCT	-											1.291	0
	54	Aldh1a3-2	AATGGCCCCACACACCCCGA	-											1.422	0
	124	Aldh1a3-2	AATGGCCCCACACACCCCGA	-											1.278	0
	217	Angptl1-1	TGACTACTACAGACTGCGCC	Biallelic mutation											1.508	1		1
	105	Angptl1-3	AGAATACAGCAGCTTTCGTC	-											1.55	0
	163	Apod-3	TCAAGCCAACTACTCGCTGA	-											1.383	0
	165	Apod-3	TCAAGCCAACTACTCGCTGA	-											1.266	1	1
	351	Aspn-1	TCAACCATTCGAGTATCAAA	-											1.265	0
	363	Aspn-1	TCAACCATTCGAGTATCAAA	-											1.26	0
	374	Aspn-1	TCAACCATTCGAGTATCAAA	-											1.16	0
	409	Aspn-1	TCAACCATTCGAGTATCAAA	-											1.172	0
	393	Aspn-2	AGGCCTACCACCAACTTTGC	Wild-type											0.93	2	1		1
	403	Aspn-3	CATTCCATTTGATACTCGAA	-											1.154	0
	415	Aspn-3	CATTCCATTTGATACTCGAA	-											1.365	0
	416	Aspn-3	CATTCCATTTGATACTCGAA	-											1.021	0
	79	Atoh8-3	CAGGTGCCGTGCTACTCCTA	-											1.517	0
	126	Atoh8-3	CAGGTGCCGTGCTACTCCTA	-											1.311	0
	205	Atoh8-3	CAGGTGCCGTGCTACTCCTA	-											1.469	0
	226	Atoh8-3	CAGGTGCCGTGCTACTCCTA	-											1.456	0
	234	Atoh8-3	CAGGTGCCGTGCTACTCCTA	Biallelic mutation											1.659	1	1
	245	Atoh8-3	CAGGTGCCGTGCTACTCCTA	-											1.436	0
	343	Atoh8-3	CAGGTGCCGTGCTACTCCTA	Biallelic mutation											1.599	1	1
	406	Atoh8-3	CAGGTGCCGTGCTACTCCTA	Biallelic mutation											1.459	1	1
	423	Atoh8-3	CAGGTGCCGTGCTACTCCTA	-											1.539	0
	90	Blank	GGGTCTTCGAGAAGAC	-											1.32	2	1		1
	113	Blank	GGGTCTTCGAGAAGAC	-											1.467	0
	118	Blank	GGGTCTTCGAGAAGAC	-											1.348	0
	138	Blank	GGGTCTTCGAGAAGAC	-											1.209	0
	196	Blank	GGGTCTTCGAGAAGAC	-											0.084	0
	214	Blank	GGGTCTTCGAGAAGAC	-											1.266	0
	356	Blank	GGGTCTTCGAGAAGAC	-											1.353	0
	358	Blank	GGGTCTTCGAGAAGAC	-											1.367	0
	369	Blank	GGGTCTTCGAGAAGAC	-											1.36	0
	388	Blank	GGGTCTTCGAGAAGAC	-											1.508	0
	400	Blank	GGGTCTTCGAGAAGAC	-											1.146	0
	405	Blank	GGGTCTTCGAGAAGAC	-											1.169	0
	413	Blank	GGGTCTTCGAGAAGAC	-											1.377	0
	422	Blank	GGGTCTTCGAGAAGAC	-											1.362	0
	42	Clec5a-2	TCTCCTTCTCCGAATCACCT	-											1.428	0
	347	Clec5a-2	TCTCCTTCTCCGAATCACCT	-											1.277	0
	348	Clec5a-2	TCTCCTTCTCCGAATCACCT	-											1.243	0
	350	Clec5a-2	TCTCCTTCTCCGAATCACCT	-											1.332	0
	225	Comp-1	CCCGCGCACCTCATTAACGT	-											0.059	0
	235	Comp-1	CCCGCGCACCTCATTAACGT	-											1.655	0
	361	Comp-1	CCCGCGCACCTCATTAACGT	-											1.35	0
	419	Comp-1	CCCGCGCACCTCATTAACGT	-											1.681	0
	396	Cpz-1	GGCCTTTGACGCCATCGACA	-											1.438	0
	412	Cpz-3	TCGAGAACTCGATGACCACC	Wild-type											1.232	3	1		1		1
	418	Cpz-3	TCGAGAACTCGATGACCACC	-											0.828	0
	133	Creb3l1-3	CCAGCACTTCCCGGAGCACC	-											1.116	0
	75	Dapk2-2	CTCAAGGATGAGCACCACGT	-											0.132	0
	82	Dapk2-2	CTCAAGGATGAGCACCACGT	-											1.533	0
	132	Dapk2-2	CTCAAGGATGAGCACCACGT	-											1.325	0
	91	Dapk2-3	CCTCACTTAACGACTCCTTC	-											1.41	0
	93	Dapk2-3	CCTCACTTAACGACTCCTTC	-											1.36	1	1
	383	Dio2-2	AGCCGCTCCAAGTCCACTCG	-											1.256	0
	394	Dio2-2	AGCCGCTCCAAGTCCACTCG	-											0.699	2	1		1
	382	Dio2-3	ACCTACAAGAAGTCCGAAGT	-											1.048	1	1
	417	Dio2-3	TACAAGAAGTCCGAAGT	-											1.012	0
	85	Dpt-2	ATCCATCATCACCGTAGTCC	-											1.522	0
	184	Dpt-2	ATCCATCATCACCGTAGTCC	-											1.149	0
	186	Dpt-2	ATCCATCATCACCGTAGTCC	-											1.205	0
	208	Dpt-2	ATCCATCATCACCGTAGTCC	-											1.162	1			1
	251	Dpt-2	ATCCATCATCACCGTAGTCC	-											1.193	0
	268	Dpt-2	ATCCATCATCACCGTAGTCC	-											1.523	0
	272	Dpt-2	ATCCATCATCACCGTAGTCC	-											1.215	1			1
	299	Dpt-2	ATCCATCATCACCGTAGTCC	-											1.413	0
	316	Dpt-2	ATCCATCATCACCGTAGTCC	-											1.236	0
	318	Dpt-2	ATCCATCATCACCGTAGTCC	-											1.327	0
	56	Edil3-3	TCCACAACACTAGAGCAGTT	-											1.368	1		1
	64	Edil3-3	TCCACAACACTAGAGCAGTT	-											1.42	0
	180	Edil3-3	TCCACAACACTAGAGCAGTT	-											1.032	0
	185	Edil3-3	TCCACAACACTAGAGCAGTT	-											1.166	1	1
	190	Edil3-3	TCCACAACACTAGAGCAGTT	-											1.399	1	1
	257	Edil3-3	TCCACAACACTAGAGCAGTT	-											1.482	0
	260	Edil3-3	TCCACAACACTAGAGCAGTT	-											1.239	0
	261	Edil3-3	TCCACAACACTAGAGCAGTT	-											1.327	0
	275	Edil3-3	TCCACAACACTAGAGCAGTT	-											1.298	0
	278	Edil3-3	TCCACAACACTAGAGCAGTT	-											1.291	1
	279	Edil3-3	TCCACAACACTAGAGCAGTT	-											1.271	1
	285	Edil3-3	TCCACAACACTAGAGCAGTT	-											1.337	0
	293	Edil3-3	TCCACAACACTAGAGCAGTT	-											0.896	2	1		1
	295	Edil3-3	TCCACAACACTAGAGCAGTT	-											1.505	0
	300	Edil3-3	TCCACAACACTAGAGCAGTT	-											1.314	0
	311	Edil3-3	TCCACAACACTAGAGCAGTT	-											1.177	0
	317	Edil3-3	TCCACAACACTAGAGCAGTT	-											1.295	0
	326	Edil3-3	TCCACAACACTAGAGCAGTT	-											0.93	1	1
	45	Emr1-3	TACAGCTGTACCTGTCAACC	-											1.387	0
	327	Emr1-3	TACAGCTGTACCTGTCAACC	-											1.096	0
	111	Eya2-1	CGGAGTTGGGTACGCTGTAT	-											0.66	2	1		1
	102	Eya2-3	AACGGACTGACCAACACCGC	-											1.32	0
	83	Fhl2-1	GACCACAGGTACCCGCAAGA	-											0.965	0
	107	Fhl2-1	GACCACAGGTACCCGCAAGA	-											1.59	0
	120	Fhl2-1	GACCACAGGTACCCGCAAGA	-											0.999	0
	106	Fhl2-2	GCAGTGCGTGCAGTGCAAAA	-											1.44	0
	110	Fhl2-3	TGAATACTCGTCCAAGTGCC	-											1.24	0
	148	Fhl2-3	TGAATACTCGTCCAAGTGCC	-											1.427	0
	258	Fhl2-3	TGAATACTCGTCCAAGTGCC	-											1.324	1		1
	281	Fhl2-3	TGAATACTCGTCCAAGTGCC	-											1.103	0
	283	Fhl2-3	TGAATACTCGTCCAAGTGCC	-											1.455	0
	290	Fhl2-3	TGAATACTCGTCCAAGTGCC	-											1.2	0
	292	Fhl2-3	TGAATACTCGTCCAAGTGCC	-											1.337	0
	296	Fhl2-3	TGAATACTCGTCCAAGTGCC	-											1.328	0
	297	Fhl2-3	TGAATACTCGTCCAAGTGCC	-											1.15	0
	303	Fhl2-3	TGAATACTCGTCCAAGTGCC	-											1.181	1	1
	304	Fhl2-3	TGAATACTCGTCCAAGTGCC	-											-	0
	305	Fhl2-3	TGAATACTCGTCCAAGTGCC	-											1.035	1	1
	323	Fhl2-3	TGAATACTCGTCCAAGTGCC	-											0.991	1	1
	267	Fmod-2	AGGGTCATAGGGGTCGTAGT	-											1.3	0
	282	Fmod-2	AGGGTCATAGGGGTCGTAGT	-											1.199	0
	298	Fmod-2	AGGGTCATAGGGGTCGTAGT	-											1.345	0
	104	Fmod-3	GATCAAGCGCAGCGCAATGC	Monoallelic mutation											1.42	2	1			1
	84	Foxs1-2	TGTCGTGGCAGTCCGGATCC	-											1.175	0
	123	Foxs1-2	TGTCGTGGCAGTCCGGATCC	-											1.222	0
	125	Foxs1-2	TGTCGTGGCAGTCCGGATCC	-											1.312	0
	145	Foxs1-2	TGTCGTGGCAGTCCGGATCC	-											1.318	0
	96	Foxs1-3	CCTCGTGATGACCGCAAGCC	Wild-type											1.14	1	1
	252	Foxs1-3	CCTCGTGATGACCGCAAGCC	Biallelic mutation											0.309	1	1
	256	Foxs1-3	CCTCGTGATGACCGCAAGCC	-											1.339	0
	262	Foxs1-3	CCTCGTGATGACCGCAAGCC	Monoallelic mutation											1.026	2	1		1
	286	Foxs1-3	CCTCGTGATGACCGCAAGCC	Biallelic mutation											1.176	1			1
	320	Foxs1-3	CCTCGTGATGACCGCAAGCC	-											1.246	0
	325	Foxs1-3	CCTCGTGATGACCGCAAGCC	Biallelic mutation											0.948	1	1
	74	Glis2-1	AAGCGTCCGTCCACCTTCTC	-											0.988	1				1
	97	Glis2-2	ACACCATCCAAATAGCGAAG	-											1.56	0
	173	Glis2-2	ACACCATCCAAATAGCGAAG	-											1.145	1				1
	177	Glis2-2	ACACCATCCAAATAGCGAAG	-											1.221	1				1
	178	Glis2-2	ACACCATCCAAATAGCGAAG	-											1.45	0
	231	Glis2-3	TAACAAGAGCTTCTCCCGCC	-											1.193	1				1
	146	Gpha2-1	TGATCGCCTCGGCACTTGCC	-											1.411	0
	157	Gpha2-1	TGATCGCCTCGGCACTTGCC	-											1.353	0
	187	Gpha2-1	TGATCGCCTCGGCACTTGCC	-											1.338	0
	222	Gpha2-1	TGATCGCCTCGGCACTTGCC	-											1.452	0
	228	Gpha2-1	TGATCGCCTCGGCACTTGCC	-											1.549	0
	230	Gpha2-1	TGATCGCCTCGGCACTTGCC	-											1.298	0
	242	Gpha2-1	TGATCGCCTCGGCACTTGCC	-											1.418	0
	243	Gpha2-1	TGATCGCCTCGGCACTTGCC	-											1.423	0
	81	Gpha2-2	AGATCTCAAGCTCCCCACGC	-											1.367	0
	176	Gpha2-2	AGATCTCAAGCTCCCCACGC	-											1.344	2	1	1
	108	Gpha2-3	ACTGCGCACCGTCACATTGA	-											1.41	0
	332	Gpnmb-1	CCGAAGACCAGCCACGTAAT	-											-	0
	43	Gpnmb-2	GGCATACATTCCCATCTCGA	-											1.062	1	1
	213	Gpx3-3	GCTCACCTGGCCGCCTCTTT	-											1.419	0
	69	Greb1-2	TTCCTTACGCTCCAACACCC	-											1.368	0
	155	Greb1-3	TCCGAACCAGATAGTACTTG	-											1.11	0
	181	Greb1-3	TCCGAACCAGATAGTACTTG	-											1.267	0
	193	Gulp1-3	AAGTTGTGAGAGATGCTGTC	-											1.081	1	1
	207	Gulp1-3	AAGTTGTGAGAGATGCTGTC	-											0.89	1	1
	210	Gulp1-3	AAGTTGTGAGAGATGCTGTC	-											1.158	1	1
	215	Gulp1-3	AAGTTGTGAGAGATGCTGTC	-											1.1	1	1
	221	Gulp1-3	AAGTTGTGAGAGATGCTGTC	-											0.996	1	1
	255	Gulp1-3	AAGTTGTGAGAGATGCTGTC	-											1.198	0	0
	265	Gulp1-3	AAGTGTGAGAGATGCTGTC	-											1.209	0	0
	270	Gulp1-3	AAGTGTGAGAGATGCTGTC	-											1.025	1	1
	288	Gulp1-3	AAGTGTGAGAGATGCTGTC	-											0.976	1	1
	294	Gulp1-3	AAGTGTGAGAGATGCTGTC	-											1.261	0	0
	301	Gulp1-3	AAGTTGTGAGAGATGCTGTC	-											1.258	0	0
	309	Gulp1-3	AAGTTGTGAGAGATGCTGTC	-											1.255	1	1
	313	Gulp1-3	AAGTTGTGAGAGATGCTGTC	-											1.013	2	1		1
	314	Gulp1-3	AAGTTGTGAGAGATGCTGTC	-											1.323	1	1
	322	Gulp1-3	AAGTTGTGAGAGATGCTGTC	-											1.165	2	1		1
	287	Hic1-2	CACCCGGGGAGCCTCGATCC	-											1.048	0
	95	Hp-2	TGGCTGACGCCGTCTCGCTG	-											1.1	0
	199	Hp-2	TGGCTGACGCCGTCTCGCTG	-											1.604	0
	239	Hp-2	TGGCTGACGCCGTCTCGCTG	-											1.601	0
	247	Hp-2	TGGCTGACGCCGTCTCGCTG	-											1.55	0
	352	Hp-2	TGGCTGACGCCGTCTCGCTG	-											1.05	1			1
	200	Ifi44l-1	CTTAGAGGACTTGCCTCTCG	-											1.442	0
	238	Ifi44l-1	CTTAGAGGACTTGCCTCTCG	-											1.718	0
	244	Ifi44l-1	CTTAGAGGACTTGCCTCTCG	-											1.541	0
	329	Ifi44l-1	CTTAGAGGACTTGCCTCTCG	-											0.931	0
	164	Igf2-3	GAACTTGCCCACGGGGTATC	-											1.087	0
	119	Igfbp2-1	TCCAGGGGGCCCCGATCATC	-											1.333	0
	121	Igfbp2-1	TCCAGGGGGCCCCGATCATC	-											1.347	0
	128	Igfbp5-1	TTGAGCCGGTACGGCATAGG	-											1.088	0
	194	Igfbp5-1	TTGAGCCGGTACGGCATAGG	-											1.465	0
	198	Igfbp5-2	GCTGGCCGCCTATGCCGTAC	-											1.342	0
	204	Igfbp5-2	GCTGGCCGCCTATGCCGTAC	-											1.458	0
	156	Irx3-1	TCCCCGTAGTCGCACGGACG	-											1.381	0
	71	Irx3-2	CCTCCTCGTCCGTGCGACTA	-											1.201	0
	192	Irx3-2	CCTCCTCGTCCGTGCGACTA	-											1.202	0
	249	Irx3-3	TCTCTACCCACCCGAACGCC	-											0.059	2	1	1
	55	Lum-1	GTGGACCGACGGACTCGGTC	Wild-type											1.443	1			1
	87	Lum-1	GTGGACCGACGGACTCGGTC	-											1.514	0
	115	Lum-1	GTGGACCGACGGACTCGGTC	Biallelic mutation											0.99	1	1
	354	Lum-1	GTGGACCGACGGACTCGGTC	-											1.405	0
	357	Lum-1	GTGGACCGACGGACTCGGTC	-											1.275	0
	390	Lum-1	GTGGACCGACGGACTCGGTC	-											1.315	0
	411	Lum-1	GTGGACCGACGGACTCGGTC	-											0.958	0
	353	Lum-2	AAGCGCTTGAAGTACTCATC	-											1.313	0
	253	Lum-3	CAAGCGCAGATGCTTGATCT	Biallelic mutation											0.748	3	1	1		1
	143	Maf-1	GCACTTCGACGACCGCTTCT	-											1.365	0
	149	Maf-1	GCACTTCGACGACCGCTTCT	-											1.248	0
	169	Maf-1	GCACTTCGACGACCGCTTCT	-											1.406	0
	174	Maf-1	GCACTTCGACGACCGCTTCT	-											1.408	0
	209	Maf-1	GCACTTCGACGACCGCTTCT	-											0.917	3	1		1	1
	100	Maf-2	GGCGATCACGGCGGACACCA	-											1.06	1	1
	78	Matn4-3	ACGACAGAAATACGAGTCCA	-											1.331	1	1
	117	Matn4-3	ACGACAGAAATACGAGTCCA	-											1.011	0
	98	Mest-2	TACCTTGTACCAGTCATAGC	Biallelic mutation											1.5	1	1
	391	Mest-2	TACCTTGTACCAGTCATAGC	-											1.047	0
	408	Mest-2	TACCTTGTACCAGTCATAGC	Monoallelic mutation											1.231	1	1
	398	Mest-3	GCATCGTAGAGTCCCTTCTG	-											0.998	0
	399	Mest-3	GCATCGTAGAGTCCCTTCTG	-											1.278	0
	63	Mfap4-1	CTGTGATGATATCTACGCCC	-											1.385	0
	330	Ms4a6d-1	GCCATTAAACAGCTGCTTCG	-											1.018	0
	46	Ms4a6d-3	CCCGAGCAGTTTGCCATCTC	-											1.381	2	1	1
	52	Ms4a6d-3	CCCGAGCAGTTTGCCATCTC	-											1.641	2	1	1
	336	Ms4a6d-3	CCCGAGCAGTTTGCCATCTC	-											1.248	0
	338	Ms4a6d-3	CCCGAGCAGTTTGCCATCTC	-											0.954	0
	342	Ms4a6d-3	CCCGAGCAGTTTGCCATCTC	-											1.534	0
	331	Ms4a7-2	GGTACTTACCCCAGGTTTGT	-											-	0
	333	Ms4a7-2	GGTACTTACCCCAGGTTTGT	-											-	0
	337	Ms4a7-2	GGTACTTACCCCAGGTTTGT	-											1.102	0
	340	Ms4a7-2	GGTACTTACCCCAGGTTTGT	-											1.424	0
	349	Ms4a7-2	GGTACTTACCCCAGGTTTGT	-											1.243	0
	49	Ms4a7-3	GGCACCATGCGTCTACAGCT	-											1.418	0
	77	Multi-peaks	-	-											1.122	3	1	1			1
	135	Multi-peaks	-	-											0.731	2	1	1
	360	Multi-peaks	-	-											1.253	0
	385	Multi-peaks	-	-											1.308	0
	402	Multi-peaks	-	-											1.297	0
	197	Mxd4-2	GCATCTTAGCACGCTTCAGA	-											1.141	2	1		1
	175	Mxd4-3	CACGGAGGCGTAGCCGTGCT	-											1.126	0
	188	Mxd4-3	CACGGAGGCGTAGCCGTGCT	-											1.459	0
	62	Mxra8-2	GTCACCGCGTGCAAAAGCGT	-											1.571	0
	201	Mxra8-2	GTCACCGCGTGCAAAAGCGT	-											1.458	0
	227	Mxra8-2	GTCACCGCGTGCAAAAGCGT	-											1.437	0
	237	Mxra8-2	GTCACCGCGTGCAAAAGCGT	-											1.614	0
	44	Nfam1-1	AGGCTTTGTGGTTCCGACGG	-											1.513	1			1
	334	Nfam1-1	AGGCTTTGTGGTTCCGACGG	-											1.109	0
	50	Nfam1-2	ATATCCATGGCCGGAGACGC	-											1.215	0
	53	Nfam1-2	ATATCCATGGCCGGAGACGC	-											0.413	2	1				1
	47	Nfam1-3	GTCCCTACAGCGTCGAGAGA	-											1.34	0
	48	Nfam1-3	GTCCCTACAGCGTCGAGAGA	-											1.308	1			1
	346	Nfam1-3	GTCCCTACAGCGTCGAGAGA	-											1.265	0
	61	Omd-3	CCATTTAACATACCTTCGTG	Wild-type											1.154	1	1
	224	Omd-3	CCATTTAACATACCTTCGTG	-											1.029	0
	236	Omd-3	CCATTTAACATACCTTCGTG	-											1.628	0
	362	Pcsk5-3	CCCGCAGATCGGTGCACTGA	-											1.341	0
	370	Phf10-1	ACCTGGATATTTCCGCTTGA	-											1.2	0
	365	Phf10-2	GCGACGAGATTTATCTCACA	-											1.2	1	1
	401	Phf10-3	GAATATTCAGCGTGTTTAGC	-											1.384	1	1
	371	Plagl1-1	GCGCCCATTCAAGTGCTCGA	-											1.313	0
	379	Plagl1-1	GCGCCCATTCAAGTGCTCGA	-											1.14	0
	182	Podn-1	AACAACCGCCTGACATCCCG	-											1.342	0
	202	Podn-1	AACAACCGCCTGACATCCCG	-											1.355	0
	240	Podn-1	AACAACCGCCTGACATCCCG	-											1.12	0
	250	Podn-1	AACAACCGCCTGACATCCCG	-											1.497	0
	425	Podn-1	AACAACCGCCTGACATCCCG	-											1.003	1	1
	233	Prelp-1	GAAGTCCTTGAAGTACCCGT	-											1.73	0
	241	Prelp-1	GAAGTCCTTGAAGTACCCGT	-											1.561	0
	248	Prelp-1	GAAGTCCTTGAAGTACCCGT	-											1.046	0
	426	Prelp-1	GAAGTCCTTGAAGTACCCGT	-											1.139	0
	359	Prkcdbp-1	TCCGGTGCACGCAGTCACCG	-											1.212	0
	414	Prkcdbp-1	TCCGGTGCACGCAGTCACCG	-											1.099	0
	114	Sema7a-2	CAGCCCGGATGAGAACTCCC	-											1.448	0
	167	Sema7a-2	CAGCCCGGATGAGAACTCCC	-											1.379	0
	367	Sema7a-2	CAGCCCGGATGAGAACTCCC	-											1.45	0
	368	Sema7a-2	CAGCCCGGATGAGAACTCCC	-											1.35	0
	386	Sema7a-2	CAGCCCGGATGAGAACTCCC	-											1.425	0
	404	Sema7a-2	CAGCCCGGATGAGAACTCCC	-											1.081	0
	142	Sema7a-3	GGTGAACATCGGCTCCACAA	-											1.467	0
	355	Sema7a-3	GGTGAACATCGGCTCCACAA	-											1.387	0
	410	Sema7a-3	GGTGAACATCGGCTCCACAA	-											1.469	0
	134	Sepp1-1	GGCCGTCTTGTGTATCACCT	-											0.659	2	1	1
	168	Sepp1-1	GGCCGTCTTGTGTATCACCT	-											1.278	0
	57	Sepp1-3	ACTCCTTAGACAACTTACAC	-											1.289	1	1
	66	Sertad4-1	AAGCACCTCGGCCGCCGCTG	-											1.532	0
	67	Sertad4-1	AAGCACCTCGGCCGCCGCTG	-											1.393	1	1
	153	Sertad4-3	GTGTGCTCGCTCCTCGAAAA	-											1.365	0
	122	Sned1-3	ACCACCAACGTGGGCGTGCC	-											1.262	0
	73	Sox4-3	GGGAGTCCGCACCTTGTAGA	-											1.316	0
	92	Sox4-3	GGGAGTCCGCACCTTGTAGA	-											1.43	0
	152	Sox4-3	GGGAGTCCGCACCTTGTAGA	-											1.304	0
	159	Sox4-3	GGGAGTCCGCACCTTGTAGA	-											0.12	1	1
	161	Sox4-3	GGGAGTCCGCACCTTGTAGA	-											0.095	1	1
	170	Sox4-3	GGGAGTCCGCACCTTGTAGA	-											1.284	2	1		1
	366	Srpx-1	ATGTGACATTCGCTGCCGAA	-											1.35	0
	203	Srpx-2	CTGACCAGCGCTTGTTTGAC	Wild-type											1.071	1	1
	364	Srpx-3	GACTCACCACTAGAAGACGA	-											1.32	0
	375	Srpx-3	GACTCACCACTAGAAGACGA	-											1.38	0
	376	Srpx-3	GACTCACCACTAGAAGACGA	-											1.25	0
	392	Srpx-3	GACTCACCACTAGAAGACGA	Biallelic mutation											0.958	1	1
	140	Steap4-1	AACAGATGCTACGTACCGCC	-											1.21	0
	211	Steap4-2	CTATCCGTTACTATGTTCGA	-											1.439	0
	372	Tbx15-1	TCATCTCTGTTCCGATATCA	-											1.37	0
	377	Tbx15-1	TCATCTCTGTTCCGATATCA	-											1.46	0
	378	Tbx15-1	TCATCTCTGTTCCGATATCA	-											1.42	0
	384	Tbx15-1	TCATCTCTGTTCCGATATCA	-											1.377	0
	395	Tbx15-1	TCATCTCTGTTCCGATATCA	-											1.17	1			1
	397	Tbx15-1	TCATCTCTGTTCCGATATCA	-											1.302	1			1
	407	Tbx15-1	TCATCTCTGTTCCGATATCA	-											1.003	0
	421	Tbx15-1	TCATCTCTGTTCCGATATCA	-											1.324	0
	59	Tbx15-3	GGTCCGCTCGGTGAGCACCT	-											1.491	1			1
	99	Tbx15-3	GGTCCGCTCGGTGAGCACCT	-											1.55	0
	387	Tbx15-3	GGTCCGCTCGGTGAGCACCT	-											1.289	2	1		1
	229	Tead2-1	GAAGACGAGAACGCGAAAGC	-											1.355	0
	94	Tead2-2	TTCGAGCCAAAACCTGAATA	-											1.28	1	1
	127	Tead2-2	TTCGAGCCAAAACCTGAATA	-											1.445	0
	65	Tead2-3	GACGATGGCCACCATGTCTT	-											1.543	0
	160	Tead2-3	GACGATGGCCACCATGTCTT	-											0.102	0
	254	Tead2-3	GACGATGGCCACCATGTCTT	-											0.999	1	1
	259	Tead2-3	GACGATGGCCACCATGTCTT	-											1.305	0
	266	Tead2-3	GACGATGGCCACCATGTCTT	-											1.357	0
	269	Tead2-3	GACGATGGCCACCATGTCTT	-											1.29	0
	271	Tead2-3	GACGATGGCCACCATGTCTT	-											1.298	0
	307	Tead2-3	GACGATGGCCACCATGTCTT	-											1.258	0
	312	Tead2-3	GACGATGGCCACCATGTCTT	-											1.433	0
	315	Tead2-3	GACGATGGCCACCATGTCTT	-											1.303	0
	324	Tead2-3	GACGATGGCCACCATGTCTT	-											1.358	0
	109	Tmtc1-2	TTATACTCACCGCCTCAGTG	-											1.21	1				1
	58	Tmtc1-3	CCATGTCGCCGAGAGCTATG	-											1.327	1				1
	136	Tmtc1-3	CCATGTCGCCGAGAGCTATG	-											1.667	0
	162	Tmtc1-3	CCATGTCGCCGAGAGCTATG	-											0.868	1	1
	191	Tnfrsf19-1	ACCAGCGCACAGTCCGCACA	-											1.345	1	1
	263	Tnfrsf19-1	ACCAGCGCACAGTCCGCACA	-											1.262	1		1
	264	Tnfrsf19-1	ACCAGCGCACAGTCCGCACA	-											0.227	0
	273	Tnfrsf19-1	ACCAGCGCACAGTCCGCACA	-											1.171	0
	274	Tnfrsf19-1	ACCAGCGCACAGTCCGCACA	-											1.318	0
	276	Tnfrsf19-1	ACCAGCGCACAGTCCGCACA	-											1.056	2	1	1
	277	Tnfrsf19-1	ACCAGCGCACAGTCCGCACA	-											1.113	1	1
	280	Tnfrsf19-1	ACCAGCGCACAGTCCGCACA	-											1.015	1		1
	284	Tnfrsf19-1	ACCAGCGCACAGTCCGCACA	-											1.488	0
	291	Tnfrsf19-1	ACCAGCGCACAGTCCGCACA	-											1.356	0
	306	Tnfrsf19-1	ACCAGCGCACAGTCCGCACA	-											1.391	1	1
	310	Tnfrsf19-1	ACCAGCGCACAGTCCGCACA	-											1.079	1	1
	319	Tnfrsf19-1	ACCAGCGCACAGTCCGCACA	-											1.146	0
	321	Tnfrsf19-1	ACCAGCGCACAGTCCGCACA	-											1.015	1		1
	166	Trim35-3	AACACAAGAGCCGAAAACGC	-											1.305	0
	70	Wisp2-1	GGCGACGCTGGATCTCCAGT	-											1.577	0
	424	Wisp2-1	GGCGACGCTGGATCTCCAGT	-											1.18	0
	112	Wisp2-2	CAGGGGCCATCGGCAGATGC	Wild-type											1.61	1				1
	335	Xpr1-2	CACGCTCCTCGTGGGACAGG	-											0.669	1	1
	341	Xpr1-2	CACGCTCCTCGTGGGACAGG	-											1.247	0
	40	Zbtb32-1	TCGGCCTCGAGGAAGAGTAG	-											1.236	0
	41	Zbtb32-1	TCGGCCTCGAGGAAGAGTAG	-											1.096	1	1
	51	Zbtb32-1	TCGGCCTCGAGGAAGAGTAG	-											1.201	2		1	1
	328	Zbtb32-1	TCGGCCTCGAGGAAGAGTAG	-											1.065	1	1
	339	Zbtb32-1	TCGGCCTCGAGGAAGAGTAG	-											1.3708	0
	344	Zbtb32-1	TCGGCCTCGAGGAAGAGTAG	-											1.283	0
	345	Zbtb32-1	TCGGCCTCGAGGAAGAGTAG	-											1.378	0
	172	Zcchc24-1	CATCGACACGAGCGCCGCCT	-											1.366	1	1
	151	Zcchc24-3	GAGGGTCTGACGCCGTACCA	-											1.279	1	1
	60	Zfhx4-1	GCTTCACCGACCGAACATGT	-											1.426	1			1
	88	Zfhx4-1	GCTTCACCGACCGAACATGT	-											1.406	0
	86	Zfhx4-3	AAGTTCGTCCTCACCATTCC	-											0.979	1			1
	130	Zfhx4-3	AAGTTCGTCCTCACCATTCC	-											1.301	0
	289	Zfhx4-3	AAGTTCGTCCTCACCATTCC	-											1.388	0
	101	Zfp260-1	GAATAAACCATACGCGTGTA	-											1.08	1		1
	195	Zfp260-3	TACATCTGAGAAGTCGCCCA	-											1.112	0
	223	Zfp637-2	CCTACGCGTGTTCCCACTGC	-											1.184	0
	232	Zfp637-2	CCTACGCGTGTTCCCACTGC	-											1.601	0
	246	Zfp637-2	CCTACGCGTGTTCCCACTGC	-											1.318	0
