# Supplementary material for: Targeted genetic screening in mice through haploid embryonic stem cells identifies critical genes in bone development
Source: PLoS Biol. 2019 Jul 2;17(7):e3000350. doi: 10.1371/journal.pbio.3000350 (PMC6629148; doi:10.1371/journal.pbio.3000350)
Supplement: S10 Table — CRISPR/Cas9, clustered regularly interspaced palindromic repeats/CRISPR-associated protein 9. (XLSX) [file pbio.3000350.s016.xlsx]

## Sheet: S10 Table
S10 Table. Comparison of approaches for CRISPR/Cas9 mediated genetic screening in mice.
		Electroporation-RNA	Electroporation-RNP	Zygotic injection-RNA	ICAHCI
To target genes(sgRNAs)		72 (216)	72 (216)	72 (216)	72 (216)
Oocytes/Zygotes needed	Zygotes (fertilized oocytes)	4300 （20 zygotes for each recipient）	4300 （20 zygotes for each recipient）	4300 （20 zygotes for each recipient）	-
	Oocytes	-	-	-	3601
Individual injection or electroporation experiments needed		216	216	216	25
Recipients needed		216	216	216	90
Cages needed		216	216	216	30
Expense for sgRNA preparation	In-vitro transcription	$ 699/ 25 reactions	$ 699/ 25 reactions	$ 699/ 25 reactions	-
	SgRNA purification	$ 263/ 20 reactions	$ 263/ 20 reactions	$ 263/ 20 reactions	-
	Lentivirus package	-	-	-	$ 627/ 0.75 ml
	Lentivirus concentration	-	-	-	$ 567/ 100 ml
	Total	$8,856 ($41*216 reactions) - at least	$8,856 ($41*216 reactions) - at least	$8,856 ($41*216 reactions) - at least	$1,500 - at most
