# Supplementary material for: Targeted genetic screening in mice through haploid embryonic stem cells identifies critical genes in bone development
Source: PLoS Biol. 2019 Jul 2;17(7):e3000350. doi: 10.1371/journal.pbio.3000350 (PMC6629148; doi:10.1371/journal.pbio.3000350)
Supplement: S11 Table — a, Embryos were analyzed at E3.5 without transplantation; CRISPR/Cas9, clustered regularly interspaced palindromic repeats/CRISPR-associated protein 9; E, embryonic day; ND, not determined. (XLSX) [file pbio.3000350.s017.xlsx]

## Sheet: S11 Table
S11 Table. Comparison of mutation efficiency in different approaches of CRISRP/Cas9 mediated genome editing in mouse embryos.
Approach	Targeted gene	(Biallelic) Mutant embryos(E3.5/15/16/19.5)			Reference
			/ Total Embryos (E3.5/15/16/19.5)(%)	/ Embryos transferred(%)
Electroporation-CRISPR RNA	Fgf10	Biallelic	19/43(44.1)	19/60(31.6)	Hashimoto and Takemoto, 2015
	Cd69	ND	0/16(0)	0/29(0)	Qin et al., 2015
	Cd226		0/13(0)	0/20(0)
	Clec16a		2/16(12.5)	2/25(8.0)
	Cyp27b1		0/20(0)	0/28(0)
	Fut2		9/25(36)	9/29(31.0)
	Ormdl3		2/15(13.3)	2/26(7.6)
	Rgs1		5/19(26.3)	5/28(17.8)
	Tlr7		0/15(0)	0/30(0)
	Tlr8		3/22(13.6)	3/29(10.3)
	Tnfsf9		0/14(0)	0/25(0)
	Average		40/218(18.3)	40/329(12.1)
Electroporation-CRISPR RNP	Tyr	Biallelic	32/33(87.8)	32/90(35.5)	Chen et al., 2016
	Cdh1		0/25(0)	NDa
	Cdk8		3/22(13.6)
	Kif11		1/24(4.1)
	Average		36/104(34.6)	-
Zygotic injection-CRISPR RNA	Tet1	Biallelic	9/11(81.8)	9/57(15.8)	Wang et al., 2013
	Tet2		19/20(95.0)	19/101(18.8)
	Tet3		9/13(69.2)	9/40(22.5)
	Dmd	ND	3/9(30.0)	3/48(6.2)	Long et al., 2014
	Cten1	Biallelic	0/20(0)	0/52(0)	Mashiko et al., 2013
	Prm1		0/4(0)	0/15(0)
	Average		40/77(51.9)	40/313(12.8)
Zygotic injection-CRISPR plasmid	Cten1	Biallelic	6/17(35.3)	6/61(9.8)	Mashiko et al., 2013
	Prm1		0/3(0)	0/9(0)
	Average		6/20(30.0)	6/70(8.5)
ICAHCI	Fgf10	Biallelic	8/10(80.0)	8/73(11.0)	-
	Runx2-sg1		3/15(20.0)	3/107(2.8)
	Runx2-sg2		22/23(95.6)	22/158(13.9)
	Runx2-sg3		10/13(76.9)	10/72(13.9)
	Average		43/61(70.5)	43/410(10.5)
