# Supplementary material for: Targeted genetic screening in mice through haploid embryonic stem cells identifies critical genes in bone development
Source: PLoS Biol. 2019 Jul 2;17(7):e3000350. doi: 10.1371/journal.pbio.3000350 (PMC6629148; doi:10.1371/journal.pbio.3000350)
Supplement: S12 Table — (XLSX) [file pbio.3000350.s018.xlsx]

## Sheet: Table S12
S12 Table. Summary of primers.
Primer		Sequence (5'-3')
Oligo	p53 Oligo F	CACCCACCTGGGCTTCCTGCAGTCGT
	p53 Oligo R	TAAAACGACTGCAGGAAGCCCAGGTG
	Fgf10 Oligo F	CACCGGAGGAAGAAGAGCAGTTGGGT
	Fgf10 Oligo R	TAAAACCCAACTGCTCTTCTTCCTCC
	Runx2-sg1 Oligo F	CACCTGTCGTGCGGCGGCCTCAATGT
	Runx2-sg1 Oligo R	TAAAACATTGAGGCCGCCGCACGACA
	Runx2-sg2 Oligo F	CACCGCCGCACGACAACCGCACCAGT
	Runx2-sg2 Oligo R	TAAAACTGGTGCGGTTGTCGTGCGGC
	Runx2-sg3 Oligo F	CACCGAGACCTACCTCGTCCGCTCGT
	Runx2-sg3 Oligo R	TAAAACGAGCGGACGAGGTAGGTCTC
Deep-sequencing	Lenti-sgRNA F	GTTACTCGAGCCAAGGTCGG
	Lenti-sgRNA-deepseq R	GTCTCGCTATTTCTAGCTCT
Targeting Site Check	Lenti-sgRNA F	GTTACTCGAGCCAAGGTCGG
	Lenti-sgRNA R	GACTCGGTGCCACTTTTTCA
	p53 check F	ACACAGTCCTGAGGGTTCTTC
	p53 check R	AGGTTCAGGGCAAAACTAAACTC
	Fgf10 check F	ACAATGTGGAAATGGATACTGACA
	Fgf10 check R	CTTGCCGTTCTTCTCAATCGTG
	Runx2-sg1 check F	AAGATGAGCGACGTGAGCC
	Runx2-sg1 check R	TGGGGGTGACCAGTCTCTTA
	Runx2-sg2 check F	AAGATGAGCGACGTGAGCC
	Runx2-sg2 check R	TGGGGGTGACCAGTCTCTTA
	Runx2-sg3 check F	TCGGAGAGGTACCAGATGGG
	Runx2-sg3 check R	ACCTACGGCGGTTGTTTCAA
	Aebp1-1 check F	AGGCTTTCTCTCTGCCCAAG
	Aebp1-1 check R	GCCACAAAACCCCTGGAG
	Apod-2 check F	GGATCCTGGCCACCGATTAT
	Apod-2 check R	GGTACTTAAGAGGCGTGGGG
	Clec11a-1/3 check F	GCGCGTGTCTTTCTTCGC
	Clec11a-1/3 check R	TCACGCTTAATCTCTGAGCGAC
	cpz-2 check F	TGCTTCAGAGTCCCTTGCTG
	cpz-2 check R	CATGTCGATGGCGTCAAAGG
	Dapk2-2 check F	TGACTGCATCTTCTCTGGGC
	Dapk2-2 check R	GCCAGTTTGCCATCGTGAAG
	Dpt-2 check F	CCAGCAAACTGAGGGTGACA
	Dpt-2 check R	GTTGATCTCCTCCCACCAGC
	Edil3-3 check F	AGTCACACTCTGATTCTGTTCCT
	Edil3-3 check R	TCAGAAGATAAGCTCAAACCGATAA
	Fhl2-3 check F	TTGTCCTACAAGGATCGGCA
	Fhl2-3 check R	CCCCTGCATCTGAGATCGATTA
	Foxs1-3 check F	GCTATCCAGAGTTCACCGGG
	Foxs1-3 check R	TCTGTGGGGTCTGTGGTCTA
	Gpha2-1 check F	GCACCGTGAGTAACTCTGCT
	Gpha2-1 check R	TTCTGAGGCTGCTGATGGTG
	Gpx3-3 check F	GCCTTCCAGTCAGCATAGAGA
	Gpx3-3 check R	GCCTGCCGCCTCATGTAA
	Greb1-1/2 check F	TTGTCGGGCTTTGTGAGGAG
	Greb1-1/2 check R	TCTTCTGAATAGGGCTGTCGTT
	Gulp1-3 check F	CAGCTCCAGAGGGTTCAGTG
	Gulp1-3 check R	TGTCTCCCTGAACAGGTGGT
	Hic1-2 check F	TACCGACTCCAGACCCGTTT
	Hic1-2 check R	TCGCTGCTGCTCTTATAGTCG
	Irx3-2 check F	GCCGCGCTGTCTAAGTTTTC
	Irx3-2 check R	GAACCCGTACCCCACCAAG
	Irx5-1 check F	CTACCCGCAGGGCTACTTGT
	Irx5-1 check R	CAGCTCACACTCACCACGTAA
	Irx5-3 check F	CAGGAGGAGCAGAGCAGAAG
	Irx5-3 check R	AGACCACAGTTTGGGCTTGG
	Lum-1 check F	TGGTTCCTCCTGGCATCAAGTA
	Lum-1 check R	TTGAGACCTTTCAGAGAAGCCG
	Maf-1 check F	ATCACCACCACCACCACG
	Maf-1 check R	GCTGGTTCTTCTCCGACTCC
	Ms4a6d-3 check F	TGTTGGGCAAGACTCTGCTG
	Ms4a6d-3 check R	TGAATATGGAGAAACTGGCTTAGGA
	Mxd4-2 check F	TTCTGTGGGATTTGCTGCCT
	Mxd4-2 check R	CCCACCAATCAGCTCCCATT
	Pcsk5-2 check F	TCTCAGCCTCCTACCGACC
	Pcsk5-2 check R	GAGCATCGCCCTAGAGTTCG
	Prelp-1 check F	TCTTCAAGGCCGACACCTTC
	Prelp-1 check R	GGTGTTCCAGCTTGTTGCTG
	Rln1-1 check F	GATTGAGCACTGGGGAAGCA
	Rln1-1 check R	TGAGATGAGAAGGCGCTCAC
	Rln1-3 check F	GCACCTGTGTTGAGCGATTC
	Rln1-3 check R	GGCCATCAACCAGGTAGCAA
	Sema7a-2 check F	GAGAATAGGCTCCTGGCTGG
	Sema7a-2 check R	CACTTCATCTCCTGGGGTGG
	Sepp1-1 check F	CTGACCTGGTATACATCCTGGAA
	Sepp1-1 check R	TCGATAGCAAGCCACTTATTAGAT
	Sned1-2 check F	GCTTCCTGGCTTTCTGCCTA
	Sned1-2 check R	CCAGGTCGCAACAAAAACCC
	Tbx15-3 check F	CTTCCCAGCCTCAAGTCTCC
	Tbx15-3 check R	TCCTTACCTGCCTGCTTTGG
	Tead2-2 check F	GCCTGGAGGCTTACACTTTAG
	Tead2-2 check R	CCTCCCCATCTGTCTGAGTC
	Tead2-3 check F	GCCAGCAGAGACAGAAGGTT
	Tead2-3 check R	AGACACGGATGAGGGTCAGA
	Tnfrsf19-1 check F	CCTGCAGCTTCTCCTTTTTCAAG
	Tnfrsf19-1 check R	CCACGGTGCTTTCAAGTTTAGA
	Wisp2-2 check F	GGACACTGAATCCACCCAGG
	Wisp2-2 check R	CCAGCGGTTGAGCTGACTTA
	Zcchc24-3 check F	GTCGTGACAGAAACGCCAAG
	Zcchc24-3 check R	TTGTGCGGGTACACGTTGAT
	Zfhx4-3 check F	GATCTTTGTGTGCTAGATCGTCTT
	Zfhx4-3 check R	GATCAAAGCAGTTCTGTGGCTCT
	Zfp637-2 check F	TCAGTCAGCGAGGCAGC
	Zfp637-2 check R	GGTGTTTACAGAGTGAGCCG
	Zic1-1 check F	TACTCCAGCGCTGCTTTCAA
	Zic1-1 check R	CCATGTTCACGTTCATGGGC
	Zic1-3 check F	ACTACTACCATCAGTATGACAAAGT
	Zic1-3 check R	TGTTTACGCAGAGAGCTGGG
	Glis2-1 check F	ACCTTCCCTTTCTTACCACAGC
	Glis2-1 check R	GCCAGCTCTCTTGGTGAAGG
	Fmod-2 check F	GACAAAAATGCAGTGGGCCTC
	Fmod-2 check R	GCAGGTACTTGAGGTTGCGG
	Ms4a7-2 check F	AAAGGCTTTGTGTGGGGTCC
	Ms4a7-2 check R	GCACTAGCTGATCCCAGGTG
	Omd-3 check F	ACAATCAGTAAAGCCAATGTGCTC
	Omd-3 check R	GTCCTGACTGTCATGGTCGT
	Plagl1-2 check 1F	TCCACACAGGATGCAAGGAC
	Plagl1-2 check 1R	CAGAGGCTCCAAAGGCTCTAA
	Podn-2 check F	GGTAGGAACAGAAGCCTCATGC
	Podn-2 check R	GGCTCAGGCTCATATCAGAGAG
	Zbtb32-1 check F	GAAGCCCTTCTCCTGTAGCC
	Zbtb32-1 check R	GCTCCTGTCTCGCAGTTCTT
	Srpx-3 check F	GAGGCTCATTTTGATTGGCTCC
	Srpx-3 check R	AGCCAATGTGTTGTCTGGTCAC
	Steap4-2 check F	GTACCTCCCTGGTATTCTCGC
	Steap4-2 check R	TGGATTGTGGTAGAGCAAGATG
	Dio2-3 check F	GGAACCAAGAGGACCGATGTG
	Dio2-3 check R	TTCAAGGTCTTCTGACAGGTGTG
	Tmtc1-3 check F	ATTTAGGAGCAATGGGGCGG
	Tmtc1-3 check R	ACCTTGAAAGTCCCCAACCC
	Trim35-2 check F	GAGAGGGGAGGGAGGATGAG
	Trim35-2 check R	TGCAGGTGCTTCTTTCTGCT
	Rln1-Cyto check F	GACCGGAATGTCCAGCAGAT
	Rln1-Cyto check R	CTGGGGATCACAAACCTCCC
In-vitro Transcription	Irx5 RNA F	TAATACGACTCACTATAGGGTCCGCGTTCTCGCCCTACGCGTTTTAGAGCTAGAA
	Rln RNA F	TAATACGACTCACTATAGGGTGAATTGATCAAAATCTGCGGTTTTAGAGCTAGAA
	sg lower R	AAAAAAGCACCGACTCGGTG
Off-Target check	OT-1 check F	GCAGAGATGGGCCTGTGAAT
	OT-1 check R	CTCTTGTGGCTGGGAGAGTG
	OT-2 check F	GACAGAGGGAAGAGCCACAC
	OT-2 check R	ATCTGGGGGATTTGCACCTG
	OT-3 check F	ACTCTGCAAAGTCCTCTGTCAT
	OT-3 check R	TGGCTATGGGGGACTTTTGG
	OT-4 check F	CCTTCACTCCTGGTCCACAC
	OT-4 check R	CTGTGAAAGGGCTAGGACCG
	OT-5 check F	TGACGCCTCTTTCACAGACC
	OT-5 check R	GAGCGAGTCTTCTTCGCTGT
	OT-6 check F	CACTGAGCGAAGCGTCCTTG
	OT-6 check R	CGCTCGAACACATAACACCCA
	OT-7 check F	AGCTGGCGAGGGAGAAGA
	OT-7 check R	CCCAGCCACGACTTAACAGT
	OT-8 check F	ATTGAAACTGACGTGCGGATG
	OT-8 check R	AGTGAAATGCAAAGACTGCGAG
	OT-9 check F	GGCTACCCGCAATACCTAAGC
	OT-9 check R	TCTGCAGGACCCTTCTCGTT
	OT-10 check F	ACCAGTACATCCGCCCTCT
	OT-10 check R	GGAAAAGGAAGGGGACACGC
	OT-11 check F	GGAGGATTTGAAAAGCTGGCTG
	OT-11 check R	GTAGACAGGGCAGTAGACGGG
	OT-12 check F	GGAGCTCTCACTTTGCCTGT
	OT-12 check R	CAAGACCCCACTCCCAGAAG
shRNA	mPPARg-sh1-F	CCGG ACCAACTTCGGAATCAGCTCT CTCGAG AGAGCTGATTCCGAAGTTGGT TTTTTG
	mPPARg-sh1-R	AATTCAAAAA ACCAACTTCGGAATCAGCTCT CTCGAGAGAGCTGATTCCGAAGTTGGT
	mPPARg-sh2-F	CCGG AGGGTGCCAGTTTCGATCCGT CTCGAG ACGGATCGAAACTGGCACCCTTTTTTG
	mPPARg-sh2-R	AATTCAAAAA AGGGTGCCAGTTTCGATCCGT CTCGAG ACGGATCGAAACTGGCACCCT
	mPPARg-sh3-F	CCGG ATGGTGTCCATGAGATCATCTCTCGAG AGATGATCTCATGGACACCATTTTTTG
	mPPARg-sh3-R	AATTCAAAAA ATGGTGTCCATGAGATCATCTCTCGAG AGATGATCTCATGGACACCAT
	mPPARg-sh4-F	CCGG AGACAACCTGCTGCAGGCCCT CTCGAG AGGGCCTGCAGCAGGTTGTCTTTTTTG
	mPPARg-sh4-R	AATTCAAAAA AGACAACCTGCTGCAGGCCCT CTCGAG AGGGCCTGCAGCAGGTTGTCT
qPCR	Pparg-qF	TGAAAGAAGCGGTGAACCACTG
	Pparg-qR	TGGCATCTCTGTGTCCAACCATG
	Irx5-qF	TCTTGATTTCATAATTTACT
	Irx5-qR	AGTCGCTGAGGCTGCCT
	Runx2-qF	CCAACCGAGTCATTTAAGGCT
	Runx2-qR	GCTCACGTCGCTCATCTTG
	Alp-qF	CGGGACTGGTACTCGGATAA
	Alp-qR	ATTCCACGTCGGTTCTGTTC
	Ocn-qF	GCAGCACAGGTCCTAAATAG
	Ocn-qR	GGGCAATAAGGTAGTGAACAG
	Osx-qF	ATGGCGTCCTCTCTGCTTGA
	Osx-qR	GAAGGGTGGGTAGTCATTTG
	Col1a1-qF	GCTCCTCTTAGGGGCCACT
	Col1a1-qR	CCACGTCTCACCATTGGGG
	Perilipin-qF	AGATCCCGGCTCTTCAATACC
	Perilipin-qR	AGAACCTTGTCAGAGGTGCTT
	Lpl-qF	AGGACCCCTGAAGACAC
	Lpl-qR	GGCACCCAACTCTCATA
	Fabp4-qF	CCGCAGACGACAGGA
	Fabp4-qR	CTCATGCCCTTTCATAAACT
	Cebpa-qF	CAAGAACAGCAACGAGTACCG
	Cebpa-qR	GTCACTGGTCAACTCCAGCAC
	Acp5-qF	GCGACCATTGTTAGCCACATACG
	Acp5-qR	CGTTGATGTCGCACAGAGGGAT
	Ctsk-qF	GAAGAAGACTCACCAGAAGCAG
	Ctsk-qR	TCCAGGTTATGGGCAGAGATT
	Dc-stamp-qF	GGGGACTTATGTGTTTCCACG
	Dc-stamp-qR	ACAAAGCAACAGACTCCCAAAT
	Tnf-qF	CCCTCACACTCAGATCATCTTCT
	Tnf-qR	GCTACGACGTGGGCTACAG
	Acsl5-qF	TCCTGACGTTTGGAACGGC
	Acsl5-qR	CTCCCTCAATCCCCACAGAC
	Gyk-qF	TGAACCTGAGGATTTGTCAGC
	Gyk-qR	CCATGTGGAGTAACGGATTTCG
	Adipoq-qF	TGTTCCTCTTAATCCTGCCCA
	Adipoq-qR	CCAACCTGCACAAGTTCCCTT
